# Supplementary material for: OXA-23 β-Lactamase Overexpression in Acinetobacter baumannii Drives Physiological Changes Resulting in New Genetic Vulnerabilities
Source: mBio. 2021 Dec 7;12(6):e03137-21. doi: 10.1128/mBio.03137-21 (PMC8649759; doi:10.1128/mBio.03137-21)
Supplement: TABLE S1 [file mbio.03137-21-st001.xlsx]

## Sheet: Galaxy639-(Join_two_Datasets_on
Table S1 OXA-23 overexpression RNA-Seq data.
Gene	Function	Base Mean	Log2 (FC)	Std Err	Wald-Stats	P-value	Adj P-value
oxa-23	OXA-23 beta-lactamase	41597.1	6.64037	0.13047	50.8959	0	0
ACX60_01355	sulfate permease	4023.43	0.742618	0.151728	4.89441	9.86035e-07	0.00023498
ACX60_04900	esterase	197.553	0.715023	0.152739	4.68135	2.8499e-06	0.000575394
ACX60_04905	ABC transporter permease	569.724	0.66933	0.15127	4.42473	9.65645e-06	0.00166198
ACX60_10930	taurine ABC transporter substrate-binding protein	723.229	0.662551	0.119656	5.53713	3.07465e-08	2.05768e-05
ACX60_13765	homocysteine methyltransferase	469.023	0.59465	0.147121	4.0419	5.30195e-05	0.00644859
ACX60_01475	ABC transporter permease	571.724	0.588503	0.124509	4.72659	2.28316e-06	0.000505232
ACX60_15730	ligand-gated channel protein	2498.06	0.571788	0.111447	5.13059	2.88834e-07	0.00012783
ACX60_10575	ferrous iron transporter B	508.849	0.511124	0.131135	3.89769	9.71137e-05	0.0103744
ACX60_13075	TonB-dependent receptor	2151.66	0.503533	0.137869	3.65225	0.00025995	0.0206494
ACX60_17310	ATP synthase F0F1 subunit beta	51979.2	0.500574	0.130413	3.83838	0.000123848	0.01199
ACX60_13770	arginine:ornithine antiporter	789.775	0.493757	0.13155	3.75338	0.000174464	0.0151848
ACX60_01890	hypothetical protein	2012.45	0.493352	0.140883	3.50185	0.000462045	0.028067
ACX60_10925	taurine transporter ATP-binding subunit	433.412	0.467944	0.1609	2.90829	0.00363409	0.100793
ACX60_11845	hypothetical protein	2874.84	0.463709	0.147321	3.14761	0.00164614	0.0586176
ACX60_13750	choline dehydrogenase	2724.97	0.461046	0.148729	3.0999	0.00193584	0.0664028
ACX60_00965	membrane protein (Omp33, CarO)	24914.4	0.453224	0.15207	2.98036	0.0028791	0.0889679
ACX60_11140	amino acid ABC transporter permease	76.9865	0.450458	0.152952	2.9451	0.00322853	NA
ACX60_17305	ATP synthase F0F1 subunit epsilon	9142.94	0.445356	0.132637	3.35769	0.000785958	0.0380453
ACX60_05680	isochorismate synthase	418.803	0.442841	0.124989	3.54304	0.000395545	0.0263024
ACX60_17335	ATP synthase subunit C	8881.65	0.441966	0.136707	3.23294	0.00122524	0.049296
ACX60_07160	membrane protein	1238.66	0.439528	0.119631	3.67403	0.000238752	0.0194646
ACX60_01830	succinylglutamate-semialdehyde dehydrogenase	6156.62	0.428583	0.112793	3.79972	0.000144859	0.0135992
ACX60_09620	membrane protein	1368.93	0.41672	0.139077	2.99632	0.00273259	0.0872738
ACX60_12610	hypothetical protein	12.9873	0.415391	0.14556	2.85374	0.00432075	NA
ACX60_11245	hypothetical protein	402.046	0.412348	0.14226	2.89856	0.00374886	0.101226
ACX60_07410	ATPase AAA	126.309	0.408679	0.143824	2.84152	0.00448984	0.116887
ACX60_07010	dihydropteridine reductase	2050.16	0.408577	0.116434	3.50909	0.000449648	0.0278602
ACX60_16070	RpiR family transcriptional regulator (HcaR)	3068.02	0.406414	0.105756	3.84293	0.000121572	0.01199
ACX60_03960	type II citrate synthase	58599.1	0.405857	0.119247	3.40349	0.000665315	0.0342913
ACX60_13380	sulfate adenylyltransferase subunit 2	9137.74	0.404558	0.121324	3.33452	0.000854455	0.0401076
ACX60_01895	glycine-tRNA synthetase subunit beta	7615.81	0.400896	0.145187	2.76123	0.00575834	0.135146
ACX60_04880	CysB family transcriptional regulator	1146.57	0.400138	0.11371	3.51892	0.000433303	0.0273954
ACX60_01825	arginine N-succinyltransferase	2836.64	0.39898	0.103505	3.8547	0.00011587	0.0119656
ACX60_03985	2-oxoglutarate dehydrogenase	60664.6	0.39815	0.115981	3.43288	0.000597208	0.0340623
ACX60_17815	oxidoreductase	12967.7	0.397813	0.12017	3.31042	0.000931561	0.0412282
ACX60_09325	GntR family transcriptional regulator	56.5539	0.396741	0.158159	2.50849	0.0121249	NA
ACX60_04000	succinyl-CoA synthetase subunit beta	32929.1	0.396605	0.127247	3.11681	0.00182818	0.0636372
ACX60_09335	FMN-dependent NADH-azoreductase	544.422	0.393571	0.11484	3.42714	0.000609985	0.0340623
ACX60_05130	hypothetical protein	5492.18	0.390575	0.110411	3.53746	0.000403999	0.0263024
ACX60_13555	aldose epimerase	7863.74	0.388622	0.119394	3.25496	0.00113407	0.0481279
ACX60_09715	ornithine monooxygenase	254.244	0.387315	0.143346	2.70195	0.00689332	0.142964
ACX60_09275	aspartate ammonia-lyase	3887.59	0.384493	0.130008	2.95746	0.00310185	0.0932963
ACX60_17325	ATP synthase F0F1 subunit delta	11540.3	0.384473	0.139806	2.75005	0.00595861	0.137718
ACX60_05600	acinetobactin biosynthesis protein	285.546	0.383723	0.141025	2.72095	0.0065095	0.142038
ACX60_01815	glutamate dehydrogenase	26748	0.380425	0.111243	3.41978	0.000626711	0.0340623
ACX60_12315	aldo/keto reductase	6856.98	0.380142	0.119597	3.17852	0.0014803	0.0551412
ACX60_03190	peroxidase	4528.14	0.378768	0.138466	2.73545	0.00622951	0.140939
ACX60_10920	taurine transporter subunit	398.993	0.378508	0.159935	2.36664	0.0179505	0.215261
ACX60_13475	outer membrane receptor protein	1581.18	0.378197	0.140272	2.69616	0.00701435	0.142964
ACX60_09925	biopolymer transporter ExbD	104.967	0.376845	0.146795	2.56715	0.0102539	NA
ACX60_14355	trehalose-6-phosphate synthase	1642.89	0.375909	0.149798	2.50945	0.0120921	0.182285
ACX60_03595	glutamyl-tRNA amidotransferase	9471.52	0.370285	0.133805	2.76735	0.00565134	0.133989
ACX60_05860	adenosylhomocysteinase	17641.7	0.366235	0.121969	3.00269	0.00267603	0.0863576
ACX60_12875	coniferyl aldehyde dehydrogenase	1849.97	0.364577	0.112629	3.23698	0.00120802	0.049296
ACX60_15300	YjgF family translation initiation inhibitor	86.6518	0.36456	0.154546	2.3589	0.0183292	NA
ACX60_13955	deoxyuridine 5'-triphosphate nucleotidohydrolase	657.886	0.364045	0.145106	2.50883	0.0121133	0.182285
ACX60_13245	hypothetical protein	34155.3	0.3621	0.134153	2.69915	0.00695166	0.142964
ACX60_01910	radical SAM protein	1400.59	0.362017	0.108108	3.34867	0.000812014	0.0387018
ACX60_04765	hypothetical protein	3161.82	0.3619	0.151086	2.39533	0.0166054	0.21273
ACX60_09685	ligand-gated channel protein	2741.19	0.361496	0.111305	3.2478	0.00116303	0.0486899
ACX60_13965	membrane protein	78918.8	0.361123	0.107478	3.35997	0.000779511	0.0380453
ACX60_01820	acetylornithine aminotransferase	5001.64	0.359601	0.109636	3.27996	0.00103823	0.0446725
ACX60_10370	peptidylprolyl isomerase	6649.52	0.358878	0.114859	3.12451	0.00178099	0.0626989
ACX60_13410	pyridine nucleotide-disulfide oxidoreductase	3430.57	0.357571	0.116661	3.06504	0.00217638	0.0717279
ACX60_17320	ATP F0F1 synthase subunit alpha	54390.8	0.356917	0.133277	2.678	0.00740631	0.145738
ACX60_13080	NADH oxidase	1691.46	0.356472	0.119537	2.9821	0.0028628	0.0889679
ACX60_17525	hypothetical protein	45.1094	0.352525	0.160965	2.19007	0.0285188	NA
ACX60_13305	urease accessory protein UreE	511.733	0.351574	0.120323	2.92192	0.00347878	0.098874
ACX60_17340	ATP synthase F0F1 subunit A	26525.9	0.348989	0.136168	2.56293	0.0103793	0.169045
ACX60_03040	aspartyl-tRNA synthetase	16963.5	0.347459	0.130389	2.66479	0.00770371	0.148237
ACX60_05620	ferric anguibactin-binding protein	242.375	0.346989	0.136051	2.55043	0.010759	0.170772
ACX60_15420	lipoprotein	1804.06	0.344999	0.128895	2.67659	0.00743748	0.145738
ACX60_04525	phosphoribosylglycinamide formyltransferase	1624.05	0.343095	0.156457	2.1929	0.0283149	0.26107
ACX60_05855	5,10-methylenetetrahydrofolate reductase	3750.81	0.338533	0.132812	2.54897	0.0108042	0.170772
ACX60_17330	ATP synthase subunit B	9968.03	0.338397	0.136001	2.48819	0.0128394	0.185007
ACX60_16700	elongation factor Tu	1689.08	0.337921	0.142028	2.37925	0.0173477	0.214516
ACX60_03200	hypothetical protein	11902.1	0.337073	0.1017	3.3144	0.000918404	0.0412282
ACX60_04180	phosphoenolpyruvate carboxykinase	18065.7	0.336079	0.149857	2.24267	0.0249181	0.245848
ACX60_15830	methionine sulfoxide reductase A	6818.34	0.335545	0.0987055	3.39946	0.000675199	0.0342913
ACX60_05685	peptidase	15774	0.333655	0.113268	2.94572	0.00322202	0.094168
ACX60_13375	sulfate adenylyltransferase subunit 1	11602.6	0.333598	0.148028	2.25361	0.0242209	0.24437
ACX60_04340	AraC family transcriptional regulator	299.494	0.333154	0.141918	2.34751	0.0188995	0.219512
ACX60_17315	ATP F0F1 synthase subunit gamma	15551.9	0.332632	0.138895	2.39484	0.0166274	0.21273
ACX60_03975	fumarate reductase	43999.8	0.331991	0.127068	2.61271	0.00898287	0.160719
ACX60_10915	taurine dioxygenase	766.404	0.331521	0.143784	2.30569	0.0211281	0.232134
ACX60_06055	(4Fe-4S)-binding protein	515.005	0.331006	0.12609	2.62515	0.00866118	0.158771
ACX60_14605	NADH dehydrogenase	8048.56	0.329858	0.13895	2.37393	0.0176	0.214665
ACX60_04085	carbamoyl-phosphate synthase	16673.9	0.329485	0.152094	2.16632	0.0302864	0.27105
ACX60_04005	succinyl-CoA synthetase subunit alpha	21227.8	0.328991	0.127325	2.58388	0.00976966	0.164491
ACX60_03870	membrane protein	3125.95	0.323837	0.119741	2.70447	0.0068413	0.142964
ACX60_11105	membrane protein	212.874	0.32348	0.139321	2.32183	0.0202421	0.228037
ACX60_04860	7-cyano-7-deazaguanine synthase	2408.45	0.323234	0.13503	2.3938	0.016675	0.21273
ACX60_14040	elongation factor Tu	17179.1	0.323233	0.12544	2.57679	0.00997232	0.166098
ACX60_05065	glyceraldehyde-3-phosphate dehydrogenase	20873.1	0.322408	0.140759	2.2905	0.0219921	0.234751
ACX60_07420	hypothetical protein	41.3998	0.322097	0.163148	1.97427	0.0483515	NA
ACX60_11360	alanine racemase	907.014	0.321982	0.11898	2.70617	0.00680633	0.142964
ACX60_02845	nucleotide-binding protein	6257.25	0.320574	0.103489	3.09767	0.0019505	0.0664028
ACX60_02075	ATP-binding protein	5551.03	0.320542	0.12547	2.55473	0.0106269	0.170581
ACX60_09720	siderophore biosynthesis protein	478.084	0.320321	0.146895	2.18062	0.0292118	0.263632
ACX60_03295	membrane protein	412425	0.319188	0.120477	2.64937	0.00806413	0.152333
ACX60_00555	aminotransferase	3117.84	0.318797	0.0995807	3.20139	0.00136767	0.0543212
ACX60_00070	tyrosyl-tRNA synthetase	4048.36	0.317475	0.129514	2.45128	0.0142351	0.195134
ACX60_06920	bifunctional aconitate hydratase 2/2-methylisocitrate dehydratase	82984.1	0.317326	0.12829	2.47351	0.0133792	0.189264
ACX60_17790	glycosyl transferase	16013.1	0.317221	0.132781	2.38905	0.0168921	0.21273
ACX60_17240	TonB-dependent receptor	1805.02	0.317139	0.141005	2.24913	0.024504	0.24437
ACX60_02305	membrane protein	17449.3	0.316614	0.115752	2.73528	0.00623264	0.140939
ACX60_13300	urease accessory protein	311.776	0.315951	0.132134	2.39114	0.0167963	0.21273
ACX60_03970	succinate dehydrogenase	3816.96	0.31546	0.122673	2.57156	0.0101242	0.167448
ACX60_05765	peptidase M24	8216.49	0.315408	0.10591	2.97809	0.0029005	0.0889679
ACX60_05955	murein transglycosylase	3949.74	0.314246	0.119296	2.63418	0.00843417	0.157513
ACX60_01380	O-acetylhomoserine aminocarboxypropyltransferase	2326.2	0.313265	0.127701	2.45312	0.0141625	0.195002
ACX60_13985	cell division inhibitor MinD	20880.4	0.311019	0.108761	2.85965	0.00424105	0.111346
ACX60_17835	tyrosine protein kinase	20232.5	0.310979	0.114535	2.71514	0.00662483	0.142964
ACX60_04425	electron transfer flavoprotein subunit beta	50043.1	0.31022	0.123662	2.5086	0.012121	0.182285
ACX60_04995	oxidoreductase	2684.07	0.309891	0.106585	2.90745	0.00364391	0.100793
ACX60_17895	TetR family transcriptional regulator	1233.99	0.309589	0.105764	2.92716	0.00342071	0.0981237
ACX60_05175	isocitrate dehydrogenase	53079	0.309584	0.12572	2.46249	0.0137974	0.191679
ACX60_14595	NADH dehydrogenase	50778.8	0.308547	0.123581	2.49673	0.0125346	0.184914
ACX60_14350	trehalose phosphatase	201.362	0.307581	0.163211	1.88456	0.0594892	0.384623
ACX60_05840	malic enzyme	27443.7	0.307351	0.133749	2.29797	0.0215632	0.233577
ACX60_16100	ribonuclease E	21259.1	0.307017	0.125455	2.44723	0.0143959	0.195608
ACX60_13345	isocitrate lyase	23591	0.306781	0.118153	2.59647	0.00941863	0.163399
ACX60_14610	NADH:ubiquinone oxidoreductase	43792.7	0.306454	0.136259	2.24905	0.0245094	0.24437
ACX60_17635	short-chain dehydrogenase	4486.29	0.303814	0.114442	2.65474	0.00793699	0.151783
ACX60_06060	protease	10390.8	0.303351	0.102909	2.94775	0.00320094	0.094168
ACX60_03075	acyl-CoA dehydrogenase	7540.78	0.303279	0.127592	2.37694	0.0174571	0.214516
ACX60_04335	nitroreductase	4011.13	0.302951	0.113652	2.6656	0.00768522	0.148237
ACX60_03995	dihydrolipoamide dehydrogenase	34482.4	0.302296	0.130836	2.31049	0.0208608	0.231637
ACX60_18130	carboxylate--amine ligase	1221.89	0.300391	0.139437	2.1543	0.0312163	0.273187
ACX60_10085	hypothetical protein	16.7946	0.299815	0.158271	1.89431	0.0581836	NA
ACX60_02355	hypothetical protein	4148.78	0.29954	0.103768	2.88664	0.00389382	0.103907
ACX60_11200	short-chain dehydrogenase	220.088	0.29947	0.154667	1.93622	0.0528404	0.36297
ACX60_05465	elongation factor P	16962.3	0.299147	0.109944	2.7209	0.00651046	0.142038
ACX60_03375	thiol:disulfide interchange protein	3369.08	0.298974	0.122723	2.43618	0.0148434	0.199935
ACX60_10780	succinyldiaminopimelate aminotransferase	2539.49	0.298467	0.135966	2.19515	0.028153	0.26107
ACX60_05775	glutamine synthetase	35995.8	0.29825	0.114952	2.59456	0.00947123	0.163399
ACX60_05565	hypothetical protein	3650.67	0.298107	0.127298	2.34182	0.0191902	0.221008
ACX60_03325	GTP-binding protein TypA	14703.8	0.297847	0.161199	1.8477	0.0646465	0.397196
ACX60_11135	glutamine ABC transporter ATP-binding protein	187.027	0.297532	0.136427	2.18089	0.0291915	0.263632
ACX60_11830	beta-lactamase	899.809	0.296474	0.117426	2.52477	0.0115774	0.178441
ACX60_10815	glutaminase	5614.31	0.296323	0.107041	2.7683	0.00563487	0.133989
ACX60_03895	HxlR family transcriptional regulator	136.958	0.295437	0.153571	1.92379	0.0543815	0.366248
ACX60_12970	NLPA lipoprotein	5884.08	0.295087	0.112558	2.62165	0.00875059	0.15943
ACX60_06260	hypothetical protein	1940.88	0.29433	0.137013	2.14819	0.0316988	0.275851
ACX60_01995	toluene tolerance protein	11223.8	0.294026	0.111965	2.62606	0.00863791	0.158771
ACX60_02720	hypothetical protein	241.213	0.29401	0.128845	2.28189	0.022496	0.235826
ACX60_12345	alanyl-tRNA synthetase	9573.01	0.293329	0.152269	1.92639	0.0540554	0.366248
ACX60_03515	membrane protein	1414.03	0.292777	0.144222	2.03005	0.0423517	0.324299
ACX60_05290	NAD(P)H dehydrogenase	264.357	0.289809	0.127161	2.27906	0.0226633	0.235826
ACX60_03645	phosphoserine phosphatase	3517.73	0.28951	0.142595	2.03029	0.0423269	0.324299
ACX60_08080	1-phosphofructokinase	692.745	0.289283	0.147252	1.96455	0.0494662	0.350178
ACX60_03685	NAD(P)H-quinone oxidoreductase	2252.21	0.288936	0.11705	2.46849	0.0135684	0.191068
ACX60_15375	hypothetical protein	5289.37	0.288445	0.114838	2.51175	0.0120133	0.182285
ACX60_04420	electron transfer flavoprotein subunit beta	39839	0.288275	0.115003	2.50668	0.012187	0.182393
ACX60_02395	malate dehydrogenase	37140.6	0.28662	0.124927	2.2943	0.0217734	0.234617
ACX60_11075	glutathione S-transferase	1808.38	0.286148	0.121485	2.35543	0.0185014	0.218768
ACX60_17585	endoribonuclease L-PSP	10994.9	0.285456	0.128941	2.21385	0.0268394	0.257426
ACX60_11180	DNA polymerase V	967.211	0.285046	0.128525	2.21782	0.0265669	0.2564
ACX60_15195	pantoate--beta-alanine ligase	3506.85	0.284495	0.120603	2.35894	0.0183271	0.218362
ACX60_03330	large-conductance mechanosensitive channel	12672	0.284466	0.101063	2.81472	0.00488194	0.123541
ACX60_01860	hypothetical protein	2077.13	0.284322	0.13143	2.1633	0.0305182	0.27105
ACX60_03990	dihydrolipoamide succinyltransferase	27295.7	0.283383	0.129459	2.18898	0.028598	0.26275
ACX60_17600	AsnC family transcriptional regulator	172.298	0.283066	0.159387	1.77597	0.0757378	0.418662
ACX60_13165	MerR family transcriptional regulator	350.222	0.282949	0.124014	2.2816	0.0225129	0.235826
ACX60_10890	chloroperoxidase	934.22	0.28276	0.123315	2.29298	0.0218492	0.234617
ACX60_03640	phosphoadenosine phosphosulfate reductase	3243.43	0.282467	0.128564	2.19709	0.028014	0.26107
ACX60_01220	hypothetical protein	8781.3	0.281875	0.149763	1.88214	0.0598165	0.384623
ACX60_10835	hypothetical protein	22403.1	0.281615	0.122161	2.30527	0.0211512	0.232134
ACX60_14600	NADH dehydrogenase	22511	0.281591	0.134322	2.0964	0.036047	0.296034
ACX60_04630	deoxyguanosinetriphosphate triphosphohydrolase	3776.36	0.281404	0.117234	2.40036	0.0163791	0.21273
ACX60_15400	acetolactate synthase	3572.66	0.279943	0.117817	2.37608	0.0174979	0.214516
ACX60_15485	excinuclease	1422.53	0.278433	0.116783	2.3842	0.0171161	0.213814
ACX60_04080	carbamoyl phosphate synthase large subunit	40808.1	0.278431	0.157917	1.76315	0.0778754	0.425067
ACX60_16560	multifunctional fatty acid oxidation complex subunit alpha	33088.6	0.277053	0.126308	2.19348	0.028273	0.26107
ACX60_16895	L-threonine synthase	12332.2	0.276987	0.130934	2.11547	0.0343902	0.288729
ACX60_03235	3-hydroxyacyl-CoA dehydrogenase	2283.91	0.276317	0.11655	2.37079	0.0177499	0.214801
ACX60_11145	amino acid ABC transporter	75.4904	0.276298	0.161919	1.7064	0.0879332	NA
ACX60_05360	adhesin	9533.91	0.274551	0.108052	2.54092	0.011056	0.172262
ACX60_00810	pyruvate dehydrogenase	44377.9	0.274482	0.11212	2.44811	0.0143609	0.195608
ACX60_16680	50S ribosomal protein L11	12406.6	0.273954	0.15142	1.80923	0.0704154	0.407751
ACX60_15065	DNA polymerase I	4618.67	0.273277	0.124403	2.19671	0.0280412	0.26107
ACX60_16825	hypothetical protein	732.292	0.273009	0.114248	2.38963	0.0168655	0.21273
ACX60_16420	transcription elongation factor NusA	10917.2	0.272581	0.147709	1.8454	0.0649799	0.397841
ACX60_17745	UDP-galactose-4-epimerase	13127.8	0.272147	0.103963	2.61774	0.00885149	0.15943
ACX60_08435	hypothetical protein	9560.14	0.271701	0.112878	2.40704	0.0160824	0.21273
ACX60_15415	leucyl-tRNA synthetase	16026.4	0.271679	0.122676	2.21461	0.0267867	0.257426
ACX60_00155	phosphoenolpyruvate carboxylase	28568.7	0.270939	0.138603	1.95478	0.0506087	0.354084
ACX60_14475	methionine--tRNA ligase	5706.06	0.269976	0.145506	1.85543	0.063535	0.394451
ACX60_12485	phage-like protein	102.65	0.269479	0.149422	1.80348	0.071313	NA
ACX60_14325	dethiobiotin synthetase	341.872	0.269461	0.119501	2.25488	0.0241407	0.24437
ACX60_05300	hypothetical protein	3676.44	0.269131	0.119194	2.25792	0.0239504	0.24437
ACX60_04210	hydrolase	8479.71	0.268884	0.114558	2.34713	0.0189185	0.219512
ACX60_04200	molecular chaperone GroEL	51711.9	0.268743	0.148482	1.80994	0.0703059	0.407751
ACX60_03015	hypothetical protein	1685.33	0.268697	0.121967	2.20302	0.0275932	0.26107
ACX60_17980	isoleucine--tRNA ligase	13933.7	0.268488	0.133871	2.00558	0.0449013	0.335191
ACX60_03080	acyl-CoA dehydrogenase	15366	0.268422	0.124488	2.15621	0.0310671	0.272651
ACX60_16890	homoserine dehydrogenase	10753.4	0.268289	0.105174	2.55089	0.0107447	0.170772
ACX60_15395	ketol-acid reductoisomerase	18988.5	0.268205	0.115448	2.32316	0.0201706	0.228037
ACX60_00445	bifunctional N-acetylglucosamine-1-phosphate uridyltransferase/glucosamine-1-phosphate acetyltransferase	12710.2	0.268117	0.111077	2.4138	0.015787	0.210811
ACX60_05030	aspartate aminotransferase	13815.6	0.267038	0.15082	1.77057	0.0766325	0.420946
ACX60_16565	3-ketoacyl-CoA thiolase	15079.1	0.266492	0.130034	2.04941	0.0404223	0.318647
ACX60_02165	30S ribosomal protein S8	12828.6	0.266472	0.152232	1.75043	0.0800434	0.426073
ACX60_08225	fatty-acyl-CoA synthase	1414.92	0.264129	0.132444	1.99426	0.0461235	0.340215
ACX60_02040	glycerol-3-phosphate acyltransferase	12369.6	0.263865	0.101912	2.58915	0.00962123	0.16346
ACX60_05215	phenazine biosynthesis protein PhzF	625.984	0.263523	0.109798	2.40006	0.0163922	0.21273
ACX60_04875	membrane protein	97877.5	0.263156	0.106683	2.4667	0.0136365	0.191157
ACX60_13960	ATP-dependent DNA helicase	2318.36	0.262743	0.133268	1.97153	0.0486633	0.349788
ACX60_06635	phosphoribosylaminoimidazolecarboxamide formyltransferase	16535.3	0.262542	0.144873	1.81222	0.0699525	0.407355
ACX60_06210	hydrolase	855.298	0.2624	0.121324	2.1628	0.0305565	0.27105
ACX60_14000	threonine transporter	1012.12	0.26172	0.118687	2.20513	0.0274453	0.260814
ACX60_01835	N-succinylarginine dihydrolase	4772.7	0.261218	0.114335	2.28467	0.0223321	0.235826
ACX60_01730	3-phosphoglycerate dehydrogenase	14685.5	0.260728	0.131785	1.97844	0.0478794	0.347843
ACX60_04865	7-carboxy-7-deazaguanine synthase	1314.25	0.260723	0.14362	1.81536	0.0694683	0.406062
ACX60_12230	glutathione S-transferase	24664.5	0.260138	0.115396	2.25431	0.0241767	0.24437
ACX60_11125	ABC transporter substrate-binding protein	1023.93	0.259726	0.130062	1.99694	0.0458312	0.338867
ACX60_17900	DSBA oxidoreductase	14575.2	0.259348	0.10407	2.49205	0.0127007	0.185007
ACX60_15725	trigger factor	20351.8	0.258663	0.142581	1.81415	0.069655	0.406386
ACX60_04805	ATPase AAA	2286.65	0.258651	0.132758	1.94829	0.0513808	0.355307
ACX60_11935	universal stress protein	9535.34	0.258485	0.132806	1.94633	0.0516155	0.356135
ACX60_15010	VacJ family lipoprotein	6040.98	0.257354	0.119989	2.14481	0.0319681	0.277415
ACX60_02080	cystathionine beta-lyase	2061.43	0.257184	0.114377	2.24856	0.0245405	0.24437
ACX60_05710	beta-lactamase	2146.18	0.256887	0.113166	2.27	0.0232077	0.238071
ACX60_01940	hypothetical protein	7606.4	0.256674	0.114753	2.23676	0.0253021	0.248844
ACX60_02155	50S ribosomal protein L5	20123.3	0.256326	0.146393	1.75094	0.0799563	0.426073
ACX60_06005	serine hydroxymethyltransferase	18312.2	0.256258	0.140066	1.82956	0.067316	0.400662
ACX60_00255	dienelactone hydrolase	6700	0.255931	0.115744	2.21118	0.0270233	0.257594
ACX60_08725	acyl-CoA dehydrogenase	1108.19	0.255761	0.128972	1.98308	0.0473584	0.345215
ACX60_13745	betaine-aldehyde dehydrogenase	3134.98	0.255631	0.141917	1.80128	0.0716591	0.410228
ACX60_03300	hypothetical protein	105.242	0.254347	0.161929	1.57073	0.116245	NA
ACX60_03270	hypothetical protein	1117.82	0.253937	0.1565	1.6226	0.104674	0.472237
ACX60_17840	peptidylprolyl isomerase	8447.53	0.253759	0.11615	2.18476	0.0289062	0.263387
ACX60_12650	aspartate kinase	13041.6	0.253526	0.149932	1.69094	0.0908488	0.446679
ACX60_06390	methylmalonate-semialdehyde dehydrogenase	2023.98	0.253388	0.1058	2.39498	0.016621	0.21273
ACX60_01845	hypothetical protein	5746.27	0.253193	0.111299	2.27489	0.0229127	0.235826
ACX60_04305	molecular chaperone Tir	937.484	0.25294	0.135625	1.86499	0.0621825	0.392227
ACX60_12450	hypothetical protein	52.6937	0.252672	0.159362	1.58552	0.112848	NA
ACX60_12330	adenylosuccinate synthetase	10887.8	0.252175	0.147159	1.71362	0.0865981	0.440613
ACX60_04590	translocation protein TolB	6795.65	0.251732	0.109428	2.30044	0.0214233	0.232875
ACX60_10875	arsenate reductase	111.294	0.251499	0.152649	1.64757	0.0994411	NA
ACX60_17845	peptidylprolyl isomerase	3694.21	0.251182	0.11642	2.15756	0.0309624	0.272504
ACX60_04045	metalloprotease	3285.17	0.251154	0.110327	2.27645	0.0228189	0.235826
ACX60_17700	methylcitrate synthase	5418.33	0.250622	0.129818	1.93056	0.0535379	0.365331
ACX60_11235	hypothetical protein	507.138	0.250356	0.147886	1.6929	0.0904743	0.446267
ACX60_16580	hypothetical protein	577.572	0.250332	0.13095	1.91167	0.055919	0.368589
ACX60_11675	EvpB family type VI secretion protein	1020.02	0.250158	0.117919	2.12144	0.0338847	0.287602
ACX60_01745	quinol monooxygenase	565.211	0.249967	0.123633	2.02185	0.0431916	0.32636
ACX60_00565	hypothetical protein	2116.86	0.24995	0.10835	2.30688	0.0210617	0.232134
ACX60_14660	membrane protein	1013.13	0.249496	0.138843	1.79696	0.0723426	0.410819
ACX60_15665	aldehyde dehydrogenase	35509.3	0.249428	0.116741	2.13659	0.0326309	0.28159
ACX60_12940	FAD-dependent oxidoreductase	2472.19	0.248788	0.117842	2.1112	0.0347553	0.290354
ACX60_13265	adenylate kinase	9048.5	0.247962	0.133488	1.85756	0.0632311	0.394451
ACX60_15760	nucleoside-triphosphate diphosphatase	1250.46	0.247736	0.108205	2.2895	0.0220505	0.234751
ACX60_15115	phenylalanine--tRNA ligase	15434	0.247442	0.125247	1.97564	0.048196	0.348045
ACX60_07265	transaldolase	11274.2	0.246827	0.102334	2.41197	0.0158668	0.210967
ACX60_00225	alcohol dehydrogenase	2135.62	0.246044	0.131357	1.87309	0.0610558	0.390002
ACX60_01300	hypothetical protein	5220.58	0.246022	0.110319	2.2301	0.0257406	0.251559
ACX60_03020	glycosyltransferase	1105.15	0.245264	0.115451	2.12439	0.0336371	0.287074
ACX60_04635	phosphoribosylformylglycinamidine synthase	16949.2	0.24491	0.15104	1.62149	0.104912	0.472408
ACX60_04935	serine protease	10056.2	0.244854	0.139551	1.75458	0.0793307	0.425067
ACX60_13480	amino acid ABC transporter substrate-binding protein	1141.51	0.244155	0.106017	2.30298	0.0212802	0.232134
ACX60_05625	ligand-gated channel protein	609.151	0.243713	0.120766	2.01806	0.043585	0.328531
ACX60_06915	hypothetical protein	1369.12	0.243198	0.151924	1.60079	0.109424	0.4754
ACX60_16605	membrane protein	9806.1	0.243197	0.144851	1.67895	0.0931626	0.449701
ACX60_06095	hypothetical protein	1597.34	0.242689	0.131396	1.84701	0.0647462	0.397196
ACX60_14225	ribose-phosphate pyrophosphokinase	14185	0.242371	0.156683	1.54689	0.121891	0.481287
ACX60_16940	aminopeptidase A	16115	0.242121	0.106269	2.27837	0.0227044	0.235826
ACX60_05635	peptide synthetase	364.89	0.241899	0.120604	2.00573	0.0448846	0.335191
ACX60_14230	50S ribosomal protein L25	5561.14	0.241823	0.154121	1.56904	0.116638	0.479403
ACX60_17190	cysteine synthase	7900.31	0.240843	0.118338	2.03522	0.0418291	0.323905
ACX60_14305	hypothetical protein	1330.16	0.240339	0.150475	1.5972	0.110222	0.4754
ACX60_12580	DNA methyltransferase	47.1107	0.239907	0.16135	1.48687	0.137049	NA
ACX60_05285	acyl-CoA desaturase	13324.1	0.239656	0.129072	1.85676	0.0633452	0.394451
ACX60_11610	hypothetical protein	178.391	0.2395	0.140902	1.69976	0.0891758	0.444007
ACX60_06740	RDD family protein	3060.76	0.239462	0.107689	2.22364	0.0261724	0.25404
ACX60_12265	aspartate carbamoyltransferase	3109.84	0.239223	0.130537	1.83261	0.0668603	0.399101
ACX60_17945	alkanesulfonate monooxygenase	93.7112	0.238903	0.156599	1.52557	0.127117	NA
ACX60_00345	fumarylacetoacetase	601.652	0.238866	0.137613	1.73578	0.0826027	0.430294
ACX60_10465	transcriptional regulator	28835.2	0.238421	0.136715	1.74393	0.0811722	0.429132
ACX60_03360	oxidoreductase	7439.45	0.238413	0.113789	2.09522	0.0361516	0.296034
ACX60_05395	D-alanyl-D-alanine carboxypeptidase	13274.8	0.238398	0.147214	1.6194	0.105362	0.473414
ACX60_03320	xanthine permease XanP	2238.57	0.238287	0.161155	1.47862	0.139241	0.505115
ACX60_04955	signal peptidase	4515.19	0.237763	0.139929	1.69916	0.0892887	0.444007
ACX60_02055	metal-dependent hydrolase	1003.37	0.23685	0.121431	1.9505	0.0511165	0.355046
ACX60_05515	nicotinamidase	430.897	0.236245	0.127682	1.85026	0.0642766	0.396671
ACX60_15700	fumarate hydratase	15436.3	0.235475	0.139072	1.69319	0.0904201	0.446267
ACX60_02220	DNA-directed RNA polymerase subunit alpha	47202.4	0.235305	0.153499	1.53295	0.125289	0.486583
ACX60_03025	UDP-N-acetylglucosamine 2-epimerase	1043.35	0.235241	0.137724	1.70805	0.0876264	0.441036
ACX60_07460	hypothetical protein	61.5703	0.234643	0.160449	1.46241	0.143628	NA
ACX60_07440	hypothetical protein	36.2761	0.234507	0.163237	1.4366	0.150831	NA
ACX60_07630	hypothetical protein	161.721	0.234278	0.147198	1.59158	0.111479	0.4754
ACX60_03590	glutamyl-tRNA amidotransferase	8547.97	0.234048	0.14344	1.63168	0.102747	0.468794
ACX60_17290	glutathione peroxidase	9292.46	0.233486	0.111476	2.0945	0.0362159	0.296034
ACX60_01085	peptide signal protein	612.488	0.233404	0.160946	1.45019	0.147004	0.512912
ACX60_00865	membrane protein	27687.5	0.233153	0.1317	1.77033	0.0766718	0.420946
ACX60_06730	cytochrome o ubiquinol oxidase subunit I	148956	0.233024	0.106206	2.19407	0.0282302	0.26107
ACX60_13370	hypothetical protein	1171.25	0.232678	0.10732	2.16808	0.0301527	0.270763
ACX60_12245	glutathione S-transferase	2222.76	0.232655	0.105197	2.21161	0.0269939	0.257594
ACX60_16330	hypothetical protein	7269.05	0.23183	0.110268	2.10242	0.0355164	0.292952
ACX60_07105	spore coat protein SpoU	757.875	0.231711	0.157355	1.47253	0.140877	0.508446
ACX60_14240	aspartate decarboxylase	1160.7	0.231637	0.159513	1.45215	0.146459	0.512912
ACX60_05755	aminopeptidase N	5228.81	0.231461	0.119743	1.93298	0.0532391	0.3649
ACX60_14210	tRNA-Gln	14.8255	0.231222	0.154141	1.50006	0.133598	NA
ACX60_04010	tryptophanyl-tRNA synthetase	4219.96	0.231151	0.139779	1.65368	0.0981916	0.458129
ACX60_05850	RNA methyltransferase	651.209	0.230208	0.131239	1.75412	0.0794104	0.425067
ACX60_03285	acetyl-CoA acetyltransferase	2836.62	0.229933	0.12238	1.87884	0.0602667	0.385756
ACX60_04570	rRNA methyltransferase	1443.26	0.229435	0.145691	1.57481	0.1153	0.479403
ACX60_16660	DNA-directed RNA polymerase subunit beta	46973.6	0.229407	0.144139	1.59157	0.111482	0.4754
ACX60_03875	hypothetical protein	6600.34	0.229371	0.119759	1.91528	0.0554574	0.367895
ACX60_13340	copper resistance protein NlpE	9355.51	0.228874	0.118886	1.92516	0.0542094	0.366248
ACX60_05250	glutamate-1-semialdehyde aminotransferase	3724.09	0.22824	0.125025	1.82556	0.0679162	0.401415
ACX60_00440	glucosamine--fructose-6-phosphate aminotransferase	24473.4	0.227891	0.12738	1.78907	0.0736038	0.411895
ACX60_11685	hypothetical protein	356.579	0.227833	0.157076	1.45046	0.146929	0.512912
ACX60_16060	peroxidase	18933.5	0.227767	0.12611	1.80609	0.0709042	0.409816
ACX60_05920	elongation factor Ts	15738.1	0.227306	0.148971	1.52584	0.12705	0.488943
ACX60_03085	hypothetical protein	137.743	0.22674	0.137974	1.64335	0.10031	0.465114
ACX60_01870	LysR family transcriptional regulator	103.33	0.2266	0.144725	1.56573	0.117413	NA
ACX60_03980	succinate dehydrogenase	10983.7	0.226348	0.129999	1.74116	0.0816559	0.430294
ACX60_13130	hypothetical protein	4459.13	0.226219	0.104692	2.16082	0.0307096	0.27105
ACX60_06745	phosphoenolpyruvate synthase	50220.4	0.22585	0.12284	1.83857	0.0659786	0.399101
ACX60_06070	phenazine biosynthesis protein PhzF	178.71	0.225792	0.135408	1.66749	0.0954161	0.453373
ACX60_13285	methyltransferase	394.95	0.225779	0.141131	1.59979	0.109645	0.4754
ACX60_16585	signal peptide-containing protein	621.717	0.225235	0.130456	1.72652	0.0842546	0.434131
ACX60_17250	peptide deformylase	3747.49	0.224862	0.100253	2.24295	0.0249001	0.245848
ACX60_00815	dihydrolipoamide acetyltransferase	28845.6	0.224706	0.113193	1.98517	0.0471261	0.345146
ACX60_04430	DNA gyrase subunit A	21391.3	0.224284	0.122906	1.82484	0.0680255	0.401415
ACX60_12480	hypothetical protein	61.0889	0.22393	0.158579	1.4121	0.15792	NA
ACX60_05170	serine protease	5555.73	0.223885	0.10757	2.0813	0.0374068	0.301787
ACX60_03380	aminomethyltransferase	2316.68	0.223728	0.117545	1.90335	0.0569947	0.37251
ACX60_06705	30S ribosomal protein S18	4949.65	0.223443	0.160582	1.39146	0.164086	0.531736
ACX60_06385	omega amino acid--pyruvate aminotransferase	589.495	0.223379	0.136741	1.63359	0.102346	0.467966
ACX60_14695	TetR family transcriptional regulator	55.3259	0.223369	0.158153	1.41236	0.157844	NA
ACX60_14705	5-methyltetrahydropteroyltriglutamate--homocysteine methyltransferase	10114.3	0.223226	0.146062	1.5283	0.126438	0.48841
ACX60_15695	phosphate acetyltransferase	8779.15	0.222966	0.1059	2.10545	0.0352526	0.292795
ACX60_05790	alpha/beta hydrolase	10116.9	0.222672	0.108649	2.04946	0.0404171	0.318647
ACX60_00855	pyridoxamine 5'-phosphate oxidase	4847.79	0.222426	0.108956	2.04144	0.0412074	0.321563
ACX60_13510	D-serine dehydratase	945.653	0.222166	0.110669	2.00748	0.0446982	0.335191
ACX60_14710	hypothetical protein	7838.97	0.222131	0.15641	1.42018	0.155554	0.521718
ACX60_01350	RNA-binding protein	16169.1	0.221984	0.112911	1.966	0.0492984	0.350178
ACX60_09320	oxidoreductase	137.075	0.22174	0.157681	1.40626	0.159648	0.526748
ACX60_07115	fimbrial protein	969.362	0.221263	0.132786	1.66631	0.0956526	0.453801
ACX60_00205	2,5-diketo-D-gluconic acid reductase	323.759	0.220885	0.127046	1.73862	0.0821012	0.430294
ACX60_03795	valyl-tRNA synthetase	10730.9	0.220253	0.13037	1.68945	0.091134	0.44673
ACX60_14050	30S ribosomal protein S7	25236.6	0.220076	0.156992	1.40182	0.160968	0.527143
ACX60_01465	glutamyl-tRNA synthetase	5356.99	0.220066	0.128519	1.71232	0.0868373	0.440613
ACX60_04075	transcription elongation factor GreA	1853.08	0.22004	0.129219	1.70284	0.088598	0.442805
ACX60_02325	fumarylacetoacetate hydrolase	2472.45	0.21991	0.106366	2.06749	0.0386882	0.308908
ACX60_02070	flavohemoprotein	3028.69	0.21957	0.103433	2.12282	0.0337687	0.287405
ACX60_14195	membrane protein	833.618	0.219494	0.114516	1.91671	0.0552748	0.367895
ACX60_07290	dehydratase	2336.09	0.218883	0.114125	1.91794	0.0551192	0.367895
ACX60_05740	indole-3-glycerol phosphate synthase	1370.52	0.218846	0.144028	1.51947	0.128644	0.489006
ACX60_14645	ribonucleotide-diphosphate reductase subunit alpha	30572.4	0.218428	0.118828	1.83819	0.0660345	0.399101
ACX60_03855	hypothetical protein	403.967	0.217701	0.120907	1.80057	0.07177	0.410228
ACX60_15120	phenylalanyl-tRNA synthetase	4129.01	0.217617	0.13566	1.60414	0.108684	0.475115
ACX60_04160	hypothetical protein	4709.32	0.217053	0.110085	1.97169	0.0486453	0.349788
ACX60_04195	molecular chaperone GroES	4494.43	0.216433	0.156833	1.38002	0.167581	0.537386
ACX60_03255	porin	21457.7	0.216264	0.100464	2.15264	0.0313468	0.273556
ACX60_15265	hydroxypyruvate isomerase	2666.86	0.216004	0.138419	1.56052	0.118638	0.479403
ACX60_17750	glucose-6-phosphate isomerase	13232	0.215721	0.0998019	2.16149	0.0306576	0.27105
ACX60_04830	enoyl-CoA hydratase	1470.58	0.215225	0.109512	1.96531	0.0493786	0.350178
ACX60_04090	hypothetical protein	1870.76	0.215047	0.109206	1.96919	0.0489318	0.350094
ACX60_00705	hypothetical protein	4647.32	0.214851	0.101396	2.11892	0.0340969	0.287826
ACX60_16670	50S ribosomal protein L10	31926.4	0.214552	0.142221	1.50858	0.131406	0.490738
ACX60_16105	long-chain acyl-CoA synthetase	2815.02	0.214306	0.120156	1.78357	0.0744938	0.415075
ACX60_15200	3-methyl-2-oxobutanoate hydroxymethyltransferase	3311.15	0.214142	0.120529	1.77668	0.0756213	0.418662
ACX60_02160	30S ribosomal protein S14	7096.8	0.213922	0.153317	1.39529	0.162928	0.530759
ACX60_10090	hypothetical protein	9.78834	0.21385	0.143743	1.48772	0.136824	NA
ACX60_14215	tRNA-Gln	259.173	0.213775	0.146282	1.4614	0.143907	0.512912
ACX60_17915	3-oxoacyl-ACP reductase	4860.7	0.213664	0.137168	1.55768	0.119309	0.479403
ACX60_16350	hypothetical protein	1461.11	0.213505	0.108413	1.96936	0.0489114	0.350094
ACX60_02140	30S ribosomal protein S17	5117.76	0.213362	0.14816	1.44007	0.149846	0.512912
ACX60_01900	glycyl-tRNA synthetase	5785.26	0.213358	0.127273	1.67638	0.0936628	0.449872
ACX60_16220	electron transfer flavoprotein-ubiquinone oxidoreductase	11552.4	0.212204	0.115346	1.83971	0.0658112	0.399101
ACX60_14615	NADH dehydrogenase	8175.69	0.211821	0.125008	1.69446	0.0901775	0.446267
ACX60_16300	polynucleotide phosphorylase/polyadenylase	23970.1	0.211806	0.136481	1.55191	0.120685	0.480397
ACX60_01615	endoribonuclease	3985.86	0.21108	0.133356	1.58282	0.113462	0.476294
ACX60_09315	4Fe-4S ferredoxin	16.7852	0.211055	0.157155	1.34298	0.179279	NA
ACX60_15350	peptide chain release factor 3	3913.58	0.210913	0.137658	1.53214	0.125487	0.486583
ACX60_03690	chaperone protein HchA	2646.21	0.209945	0.118014	1.77899	0.0752417	0.41774
ACX60_10580	pilus assembly protein	194.307	0.209808	0.152089	1.37951	0.167738	0.537386
ACX60_00340	maleylacetoacetate isomerase	216.134	0.209747	0.135328	1.54992	0.121161	0.48045
ACX60_14065	3-oxoacyl-ACP synthase	20549.7	0.209424	0.109631	1.91027	0.0560988	0.368989
ACX60_16795	argininosuccinate lyase	5240.95	0.209388	0.124565	1.68095	0.0927727	0.449701
ACX60_04150	5,10-methylene-tetrahydrofolate cyclohydrolase	3516.52	0.209366	0.145335	1.44058	0.149704	0.512912
ACX60_04725	thioesterase	203.402	0.209016	0.134424	1.55491	0.119968	0.480183
ACX60_03405	proline--tRNA ligase	6926.08	0.207928	0.118246	1.75844	0.0786723	0.425067
ACX60_06560	hypothetical protein	1784.38	0.206937	0.105512	1.96127	0.0498474	0.35177
ACX60_16520	transcriptional regulator	939.738	0.206815	0.112841	1.8328	0.0668317	0.399101
ACX60_10365	LPS biosynthesis protein	8945.81	0.206785	0.100963	2.04813	0.0405468	0.318817
ACX60_15975	hypothetical protein	511.352	0.206512	0.128692	1.6047	0.108559	0.475115
ACX60_02985	branched-chain amino acid aminotransferase	25073	0.206455	0.118963	1.73546	0.0826597	0.430294
ACX60_00425	hypothetical protein	2098.51	0.206263	0.117559	1.75455	0.0793355	0.425067
ACX60_14550	cold-shock protein	1093.22	0.206035	0.139265	1.47945	0.13902	0.504904
ACX60_04895	sulfate transporter	178.742	0.20598	0.153459	1.34225	0.179516	0.554477
ACX60_07280	acetyl-CoA acetyltransferase	5221.8	0.205881	0.130068	1.58287	0.113451	0.476294
ACX60_04870	2,3,4,5-tetrahydropyridine-2,6-carboxylate N-succinyltransferase	11326.5	0.205606	0.130496	1.57557	0.115124	0.479403
ACX60_11565	hypothetical protein	7047.14	0.205201	0.127049	1.61512	0.106284	0.473767
ACX60_12310	transcriptional regulator	8768.35	0.205019	0.113966	1.79895	0.0720271	0.410819
ACX60_13560	hypothetical protein	2793.35	0.204538	0.136272	1.50096	0.133366	0.492633
ACX60_02350	xanthine phosphoribosyltransferase	1535.66	0.2045	0.149989	1.36343	0.172746	0.544423
ACX60_11290	enoyl-CoA hydratase	4154.89	0.204286	0.139938	1.45984	0.144334	0.512912
ACX60_11310	MFS transporter	19392.9	0.204239	0.134049	1.52362	0.127603	0.488964
ACX60_11250	LysR family transcriptional regulator	517.821	0.204229	0.121165	1.68555	0.091883	0.44898
ACX60_05370	adenylosuccinate lyase	7817.19	0.204113	0.147668	1.38224	0.166898	0.537386
ACX60_09680	hypothetical protein	26.3737	0.203238	0.163015	1.24675	0.212491	NA
ACX60_00570	membrane protein	904.021	0.203183	0.130352	1.55873	0.119061	0.479403
ACX60_11035	anti-ECFsigma factor, ChrR	242.855	0.20276	0.140831	1.43974	0.14994	0.512912
ACX60_05415	peptidoglycan-binding protein	8292.29	0.202611	0.103927	1.94956	0.0512284	0.355046
ACX60_01840	succinylglutamate desuccinylase	2387.67	0.202506	0.12042	1.68166	0.0926354	0.449701
ACX60_02450	5S ribosomal RNA	88.1381	0.202098	0.160177	1.26172	0.207049	NA
ACX60_17300	hypothetical protein	5138.29	0.201617	0.112223	1.79657	0.0724038	0.410819
ACX60_00690	allantoinase	268.332	0.20121	0.132327	1.52055	0.128372	0.489006
ACX60_13310	urease subunit alpha	603.176	0.201148	0.126715	1.58741	0.112421	0.4754
ACX60_01990	mammalian cell entry protein	6573.79	0.20114	0.11071	1.81681	0.069246	0.405528
ACX60_14620	NADH-quinone oxidoreductase subunit A	8517.45	0.200915	0.121161	1.65825	0.0972677	0.456401
ACX60_12320	type I deoxyribonuclease HsdR	14330.6	0.20071	0.104104	1.92797	0.0538588	0.365909
ACX60_15645	beta-hexosaminidase	3549.07	0.20006	0.103978	1.92406	0.0543476	0.366248
ACX60_17695	aconitate hydratase	8843.09	0.19991	0.130866	1.5276	0.126612	0.488473
ACX60_09930	biopolymer transporter ExbD	246.139	0.199847	0.129414	1.54425	0.122527	0.482325
ACX60_03265	sulfite reductase	6901.91	0.199676	0.159454	1.25225	0.210478	0.591308
ACX60_06395	gamma-aminobutyrate transporter	445.2	0.199555	0.127072	1.5704	0.116321	0.479403
ACX60_06300	amidophosphoribosyltransferase	4921.09	0.199436	0.125196	1.59298	0.111164	0.4754
ACX60_15345	hypothetical protein	1229.7	0.199399	0.131574	1.51549	0.129649	0.490063
ACX60_00290	phosphoribosylaminoimidazole-succinocarboxamide synthase	4587.25	0.199335	0.13709	1.45405	0.145934	0.512912
ACX60_11625	ATPase	1819.89	0.199325	0.122772	1.62353	0.104476	0.472237
ACX60_10495	polyisoprenoid-binding protein	12735.3	0.198912	0.105754	1.88089	0.0599872	0.384763
ACX60_17740	phosphomannomutase	5674.67	0.198781	0.111051	1.78999	0.0734552	0.411895
ACX60_01385	ABC transporter ATP-binding protein	20395.3	0.198748	0.126925	1.56587	0.11738	0.479403
ACX60_14580	NADH dehydrogenase	7623	0.197954	0.104183	1.90006	0.0574254	0.373748
ACX60_03240	acetyl-CoA acetyltransferase	1241.33	0.197872	0.126444	1.5649	0.117607	0.479403
ACX60_17820	Vi polysaccharide biosynthesis protein VipA/TviB	14634.7	0.197478	0.116105	1.70085	0.0889717	0.443856
ACX60_00830	ligand-gated channel protein	1169.22	0.197375	0.110343	1.78874	0.0736571	0.411895
ACX60_06735	cytochrome C oxidase subunit II	85646.2	0.197147	0.0996766	1.97787	0.0479434	0.347843
ACX60_01060	hypothetical protein	7596.98	0.19675	0.115314	1.70621	0.0879695	0.441701
ACX60_06870	potassium-transporting ATPase subunit C	74.8783	0.196696	0.153569	1.28083	0.200253	NA
ACX60_06270	glycerol-3-phosphate dehydrogenase	3448.16	0.196629	0.108124	1.81856	0.0689792	0.404841
ACX60_02640	thioredoxin	1375.58	0.196058	0.114612	1.71062	0.0871508	0.440994
ACX60_05585	DNA-binding protein	345.767	0.195608	0.124784	1.56757	0.116982	0.479403
ACX60_09635	histidine phosphatase	458.015	0.195559	0.140023	1.39662	0.162528	0.530225
ACX60_15720	Clp protease ClpP	14352.8	0.195166	0.0981794	1.98785	0.0468282	0.344268
ACX60_08170	nitroreductase	2502.12	0.194811	0.120077	1.62238	0.104721	0.472237
ACX60_07330	lactonase	5645.34	0.194641	0.118607	1.64106	0.100786	0.466022
ACX60_07900	nitrogen regulation protein NR(I)	3637.74	0.194627	0.122461	1.58929	0.111994	0.4754
ACX60_17265	tRNA threonylcarbamoyladenosine biosynthesis protein RimN	604.443	0.194338	0.116804	1.66379	0.0961539	0.454226
ACX60_01360	fatty acyl-CoA reductase	3479.38	0.194014	0.134018	1.44767	0.147709	0.512912
ACX60_04845	peroxiredoxin	1585.37	0.193743	0.12382	1.56472	0.117649	0.479403
ACX60_04695	alcaligin biosynthesis protein	250.344	0.193442	0.136391	1.41829	0.156105	0.522437
ACX60_06845	kinase	5626.08	0.193146	0.11282	1.71198	0.0868995	0.440613
ACX60_06345	ATPase AAA	1201.31	0.193029	0.108718	1.77551	0.0758132	0.418662
ACX60_01395	hypothetical protein	514.076	0.192912	0.143292	1.34629	0.17821	0.553201
ACX60_13060	dihydroorotase	3844.47	0.192422	0.114119	1.68616	0.0917656	0.44898
ACX60_14590	NADH:ubiquinone oxidoreductase	11253.7	0.192337	0.119443	1.61028	0.107336	0.475115
ACX60_05180	pseudouridine synthase	1666.04	0.191871	0.130835	1.46652	0.142508	0.51196
ACX60_16615	heat shock protein 90	6458.1	0.191797	0.151056	1.26971	0.204187	0.585715
ACX60_06715	protoheme IX farnesyltransferase	5593.58	0.191593	0.124504	1.53885	0.123842	0.485204
ACX60_13110	DNA polymerase III subunit epsilon	1645.81	0.191512	0.122697	1.56085	0.11856	0.479403
ACX60_14150	phosphopantetheine adenylyltransferase	1449.42	0.191277	0.0999221	1.91426	0.0555864	0.367963
ACX60_12070	hypothetical protein	75.2448	0.191179	0.161541	1.18347	0.236624	NA
ACX60_15490	3-oxoacyl-ACP synthase	1556.62	0.191177	0.113898	1.67848	0.0932525	0.449701
ACX60_05420	LysR family transcriptional regulator	8297.21	0.191135	0.108721	1.75802	0.0787436	0.425067
ACX60_17010	universal stress protein	2152.6	0.191021	0.142142	1.34387	0.17899	0.553911
ACX60_07725	acetyl-CoA carboxylase	21094.4	0.190708	0.126616	1.5062	0.132017	0.490983
ACX60_04325	metal-dependent hydrolase	120.88	0.190606	0.156861	1.21513	0.224317	0.601193
ACX60_10185	methyltransferase	45.4001	0.190427	0.160652	1.18534	0.235883	NA
ACX60_06215	hypothetical protein	765.145	0.190333	0.131832	1.44376	0.148806	0.512912
ACX60_18065	molecular chaperone DnaK	52644.7	0.19004	0.153855	1.23519	0.21676	0.597025
ACX60_15255	enoyl-CoA hydratase	494.114	0.18996	0.11777	1.61297	0.106751	0.475115
ACX60_10655	hypothetical protein	4560.67	0.189773	0.125516	1.51194	0.130548	0.490506
ACX60_13290	urease accessory protein	897.134	0.189671	0.113081	1.67731	0.093482	0.449701
ACX60_10400	cupin	2379.01	0.189435	0.158643	1.1941	0.232441	0.610049
ACX60_03615	rod shape-determining protein MreD	397.929	0.189295	0.136894	1.38278	0.166732	0.537386
ACX60_05410	stationary phase survival protein SurE	889.703	0.189284	0.150042	1.26154	0.207114	0.587765
ACX60_15125	hypothetical protein	2048.11	0.188794	0.105365	1.79182	0.0731622	0.411603
ACX60_01450	amino acid transporter	1444.44	0.188671	0.153432	1.22967	0.218821	0.599387
ACX60_15960	glutamate:protein symporter	7237.38	0.1885	0.154573	1.21949	0.22266	0.600397
ACX60_17085	inorganic pyrophosphatase	11045.8	0.1883	0.120553	1.56196	0.118296	0.479403
ACX60_10375	fructose-1,6-bisphosphate aldolase	22525	0.188291	0.118785	1.58514	0.112935	0.4754
ACX60_06750	phosphoenolpyruvate synthase regulatory protein	1506.08	0.188155	0.129299	1.4552	0.145614	0.512912
ACX60_03635	acetyltransferase	4516.32	0.188153	0.114931	1.63709	0.101612	0.466125
ACX60_06460	ATPase AAA	492.207	0.187382	0.114421	1.63766	0.101493	0.466125
ACX60_03910	alcohol dehydrogenase	6498.44	0.187004	0.11719	1.59574	0.110547	0.4754
ACX60_13065	ribonuclease T	2022.98	0.186888	0.124908	1.49621	0.1346	0.492895
ACX60_04155	methyltransferase	1201.76	0.186619	0.124692	1.49664	0.134486	0.492895
ACX60_14110	dioxygenase	705.407	0.186458	0.114492	1.62856	0.103406	0.470413
ACX60_07680	holin	9.31124	0.186185	0.142524	1.30634	0.191436	NA
ACX60_09625	phospho-2-dehydro-3-deoxyheptonate aldolase	10910	0.186177	0.124171	1.49936	0.133779	0.492895
ACX60_17760	nucleotidyl transferase	11049.9	0.186162	0.118935	1.56525	0.117525	0.479403
ACX60_15440	RND transporter	1251.64	0.186139	0.115567	1.61066	0.107254	0.475115
ACX60_10745	hypothetical protein	2521.91	0.186083	0.0968318	1.92171	0.0546418	0.367203
ACX60_15435	macrolide transporter	2014.63	0.186037	0.115778	1.60684	0.108089	0.475115
ACX60_07570	major capsid protein	531.924	0.185565	0.14015	1.32405	0.185487	0.561847
ACX60_05435	glyoxalase I	1927.59	0.185013	0.106735	1.73338	0.0830284	0.430294
ACX60_05220	protease	9592.74	0.184814	0.105279	1.75547	0.0791785	0.425067
ACX60_02150	50S ribosomal protein L24	6099.73	0.184623	0.149047	1.23869	0.21546	0.595446
ACX60_16675	50S ribosomal protein L1	12944.8	0.184605	0.154982	1.19114	0.2336	0.610196
ACX60_01045	4-aminobutyrate aminotransferase	2179.99	0.184513	0.144287	1.2788	0.200968	0.583504
ACX60_17355	Fur family transcriptional regulator	1385.36	0.184352	0.109674	1.68091	0.0927805	0.449701
ACX60_16880	recombinase	524.293	0.183858	0.114586	1.60454	0.108595	0.475115
ACX60_04530	phosphoribosylaminoimidazole synthetase	5561.36	0.183688	0.144232	1.27356	0.202818	0.584051
ACX60_07980	recombinase RecA	19594.5	0.183461	0.107097	1.71304	0.0867053	0.440613
ACX60_03585	glutamine amidotransferase	6815.11	0.183421	0.114359	1.60391	0.108734	0.475115
ACX60_14960	ATP phosphoribosyltransferase catalytic subunit	2402.42	0.182389	0.14717	1.23931	0.215229	0.595446
ACX60_11995	tRNA-Gly	25.7654	0.182233	0.154952	1.17606	0.239571	NA
ACX60_00145	transcriptional regulator	465.508	0.181947	0.12476	1.45838	0.144737	0.512912
ACX60_15970	aspartate-semialdehyde dehydrogenase	4826.34	0.181746	0.148563	1.22336	0.221193	0.600397
ACX60_15715	Clp protease ClpX	18976.3	0.181549	0.108457	1.67392	0.0941455	0.450593
ACX60_08475	phosphoglycerate mutase	807.879	0.181297	0.130227	1.39216	0.163873	0.531736
ACX60_18105	UDP-N-acetylmuramate:L-alanyl-gamma-D-glutamyl-meso-diaminopimelate ligase	3199.01	0.180984	0.119634	1.51281	0.130329	0.490506
ACX60_11265	SAM-dependent methyltransferase	1197.75	0.180821	0.132614	1.36352	0.17272	0.544423
ACX60_13610	short-chain dehydrogenase	96.5929	0.180799	0.147482	1.2259	0.220236	NA
ACX60_00120	16S rRNA methyltransferase	1739.28	0.180779	0.125076	1.44535	0.14836	0.512912
ACX60_00880	NADH:flavin oxidoreductase	755.465	0.180679	0.121052	1.49257	0.135549	0.494619
ACX60_02905	preprotein translocase subunit YajC	2184.79	0.180263	0.110135	1.63673	0.101686	0.466125
ACX60_11800	allophanate hydrolase	7464.44	0.18002	0.122284	1.47215	0.14098	0.508446
ACX60_02925	S-adenosylmethionine tRNA ribosyltransferase	808.604	0.179968	0.147336	1.22149	0.221902	0.600397
ACX60_02010	hypothetical protein	2722.06	0.17982	0.111212	1.61691	0.105899	0.473414
ACX60_03705	3-methylitaconate isomerase	4424.96	0.179684	0.104109	1.72593	0.0843599	0.434131
ACX60_06630	phosphoribosylamine--glycine ligase	9449.82	0.179665	0.14441	1.24414	0.213449	0.593732
ACX60_06150	acyl-CoA dehydrogenase	1533.79	0.179627	0.124861	1.43862	0.150258	0.512912
ACX60_01275	antibiotic biosynthesis monooxygenase	769.02	0.179588	0.115871	1.54989	0.121167	0.48045
ACX60_02225	50S ribosomal protein L17	10943.5	0.179236	0.155751	1.15079	0.249819	0.624013
ACX60_01140	carboxymuconolactone decarboxylase family protein	210.795	0.17917	0.136014	1.31729	0.187741	0.567435
ACX60_15330	aconitate hydratase	36638.1	0.179156	0.118419	1.51291	0.130304	0.490506
ACX60_16045	haloacid dehalogenase	926.621	0.178964	0.106921	1.67379	0.0941724	0.450593
ACX60_04040	metallophosphatase	2182.71	0.17882	0.119121	1.50116	0.133313	0.492633
ACX60_05825	metal-binding protein	1033.78	0.178808	0.117677	1.51949	0.12864	0.489006
ACX60_14540	LysR family transcriptional regulator	2361.5	0.17874	0.097883	1.82605	0.067842	0.401415
ACX60_13050	argininosuccinate synthase	16022.5	0.178313	0.139529	1.27796	0.201264	0.583817
ACX60_08720	nodulation protein NodN	142.306	0.1783	0.148949	1.19706	0.231285	0.608135
ACX60_08345	2-dehydro-3-deoxyphosphooctonate aldolase	5653.13	0.178031	0.135442	1.31445	0.188696	0.568657
ACX60_03110	hypothetical protein	1010.36	0.177537	0.118004	1.50451	0.132451	0.492007
ACX60_17950	ABC transporter permease	62.4722	0.177413	0.157963	1.12313	0.261382	NA
ACX60_11585	dCMP deaminase	121.726	0.177316	0.14943	1.18662	0.235377	0.613803
ACX60_15815	thymidylate synthase	1907.44	0.177238	0.126068	1.40589	0.159756	0.526748
ACX60_06480	protein CsuA/B	219.416	0.177135	0.140323	1.26233	0.206829	0.587765
ACX60_08195	cytochrome d ubiquinol oxidase subunit 2	46610.8	0.177118	0.106846	1.65769	0.0973793	0.456401
ACX60_16355	2-octaprenylphenol hydroxylase	4077.98	0.176944	0.11025	1.60493	0.108508	0.475115
ACX60_09880	ABC transporter ATP-binding protein	3133.11	0.176886	0.128345	1.37821	0.168137	0.537643
ACX60_00720	esterase	1832.08	0.176877	0.114155	1.54944	0.121276	0.48045
ACX60_03415	hemolysin D	1967.62	0.176834	0.109414	1.6162	0.106052	0.473414
ACX60_16655	DNA-directed RNA polymerase subunit beta'	60108.1	0.176766	0.140569	1.25751	0.20857	0.589016
ACX60_07030	glutamate--tRNA ligase	7335.76	0.176507	0.116161	1.5195	0.128637	0.489006
ACX60_07005	membrane protein	350.999	0.176374	0.145366	1.2133	0.225014	0.601193
ACX60_08050	quinoprotein glucose dehydrogenase	5644.14	0.175617	0.11053	1.58886	0.112092	0.4754
ACX60_01405	RND transporter	873.61	0.175373	0.121435	1.44417	0.14869	0.512912
ACX60_15380	TetR family transcriptional regulator	4765.23	0.17505	0.126277	1.38624	0.165673	0.534639
ACX60_01335	acetyl-CoA hydrolase	33070	0.174969	0.112779	1.55144	0.120797	0.480397
ACX60_01410	hemolysin D	848.845	0.174241	0.131598	1.32404	0.185489	0.561847
ACX60_16800	iron transporter	1365.05	0.17423	0.114911	1.51622	0.129463	0.490063
ACX60_12220	NADH dehydrogenase	1033.46	0.174019	0.120194	1.44782	0.147667	0.512912
ACX60_03120	ATP--cobalamin adenosyltransferase	594.028	0.173981	0.123195	1.41224	0.157879	0.52536
ACX60_05615	iron ABC transporter ATP-binding protein	55.6056	0.173923	0.161837	1.07468	0.282519	NA
ACX60_03745	DcaP-like protein	59891.3	0.173618	0.098698	1.75908	0.0785639	0.425067
ACX60_12260	aspartate carbamoyltransferase	2238.01	0.172491	0.146513	1.1773	0.239075	0.616116
ACX60_02090	30S ribosomal protein S10	19305.5	0.172361	0.162204	1.06262	0.287954	0.653938
ACX60_10840	alpha/beta hydrolase	1946.77	0.172249	0.114774	1.50077	0.133415	0.492633
ACX60_07455	multidrug DMT transporter	124.113	0.17221	0.146659	1.17422	0.240308	0.616116
ACX60_04585	peptidoglycan-binding protein	10120.8	0.172037	0.113598	1.51444	0.129915	0.490229
ACX60_03605	rod shape-determining protein MreB	8231.05	0.171352	0.137178	1.24912	0.211619	0.592228
ACX60_01955	GTP cyclohydrolase	1388.39	0.170785	0.119617	1.42777	0.153359	0.516982
ACX60_16625	membrane protein	115749	0.170614	0.131012	1.30228	0.192821	0.572182
ACX60_09940	malate synthase	31209.1	0.169924	0.113063	1.50291	0.132861	0.49235
ACX60_07970	hypothetical protein	5087.41	0.169691	0.129425	1.31112	0.189819	0.569824
ACX60_15930	Zn-dependent oxidoreductase	868.714	0.169581	0.120435	1.40807	0.15911	0.526748
ACX60_02770	copper oxidase	2639.06	0.169548	0.112562	1.50626	0.131999	0.490983
ACX60_08530	3-oxoacyl-ACP reductase	79.2774	0.1694	0.151488	1.11823	0.263467	NA
ACX60_02205	30S ribosomal protein S13	15111.1	0.168979	0.150339	1.12399	0.261017	0.634719
ACX60_18140	guanine deaminase	1443.17	0.168979	0.11799	1.43214	0.152103	0.514988
ACX60_17795	capsular biosynthesis protein	2893.5	0.168832	0.105489	1.60046	0.109496	0.4754
ACX60_11195	hypothetical protein	44.7033	0.168817	0.15768	1.07063	0.284336	NA
ACX60_12190	3-oxoacyl-ACP synthase	4356.37	0.16853	0.109227	1.54293	0.122849	0.482976
ACX60_09900	heme-binding protein	1829.52	0.168404	0.124109	1.35691	0.17481	0.548141
ACX60_15940	ABC transporter ATPase	2328.11	0.16831	0.12397	1.35767	0.17457	0.548008
ACX60_03965	succinate dehydrogenase	4274.09	0.168291	0.120494	1.39667	0.162512	0.530225
ACX60_15525	membrane protein	369.466	0.167839	0.127926	1.312	0.189519	0.569477
ACX60_11910	DNA mismatch repair protein MutS	3799.61	0.167597	0.101174	1.65653	0.0976154	0.456816
ACX60_00735	DNA-(apurinic or apyrimidinic site) lyase	2111.79	0.1675	0.116489	1.4379	0.150462	0.512912
ACX60_11045	amino acid acetyltransferase	407.5	0.167017	0.127001	1.31509	0.188481	0.568562
ACX60_00250	HIT family hydrolase	8633.85	0.166928	0.103163	1.6181	0.105642	0.473414
ACX60_07470	hypothetical protein	31.0101	0.166892	0.163058	1.02351	0.306065	NA
ACX60_16025	3-isopropylmalate dehydratase	574.776	0.165921	0.127041	1.30605	0.191537	0.57056
ACX60_02660	hypothetical protein	422.499	0.165812	0.116018	1.42919	0.152949	0.516499
ACX60_05915	30S ribosomal protein S2	30547.5	0.16572	0.152069	1.08977	0.275816	0.64792
ACX60_01445	hypothetical protein	791.181	0.165493	0.128991	1.28298	0.1995	0.581852
ACX60_05310	2,4-diaminobutyrate decarboxylase	10417.9	0.165446	0.13184	1.2549	0.209517	0.589546
ACX60_09435	chorismate synthase	1755.04	0.164894	0.150259	1.0974	0.272466	0.643821
ACX60_01950	coproporphyrinogen III oxidase	22012.6	0.164561	0.138081	1.19177	0.23335	0.610196
ACX60_10195	hypothetical protein	158.765	0.164397	0.144781	1.13549	0.256172	0.630279
ACX60_03565	peptidase M13	1480.17	0.164056	0.131189	1.25053	0.211104	0.591754
ACX60_17690	hypothetical protein	9417.13	0.164048	0.102072	1.60718	0.108015	0.475115
ACX60_06075	ferredoxin-NADP reductase	2949.3	0.164043	0.163049	1.0061	0.31437	0.679161
ACX60_00775	D-alanine--D-alanine ligase	6746.74	0.163855	0.106566	1.53759	0.124148	0.485621
ACX60_07325	alcohol dehydrogenase	1847.66	0.163714	0.120769	1.3556	0.175227	0.548891
ACX60_05105	2-nitropropane dioxygenase	2037.03	0.163602	0.119401	1.37019	0.170628	0.542717
ACX60_02825	restriction endonuclease	10757.3	0.163438	0.108276	1.50946	0.131182	0.490738
ACX60_14565	NADH:ubiquinone oxidoreductase subunit M	45514.9	0.163188	0.0963531	1.69365	0.0903325	0.446267
ACX60_07000	homocysteine methyltransferase	15277.5	0.162861	0.131724	1.23639	0.216315	0.597025
ACX60_10885	amidohydrolase	2013.61	0.162796	0.124361	1.30906	0.190515	0.570257
ACX60_16850	glutamyl-Q tRNA(Asp) ligase	1654.1	0.162525	0.114073	1.42474	0.154232	0.518811
ACX60_06420	glycosyl transferase	174.896	0.162129	0.153786	1.05425	0.291768	0.65738
ACX60_05025	molecular chaperone	4812.23	0.161983	0.142134	1.13965	0.254432	0.628071
ACX60_16705	tRNA-Thr	229.657	0.161804	0.141405	1.14426	0.252515	0.626835
ACX60_07920	ribosome-recycling factor	4743.86	0.161748	0.139326	1.16093	0.245669	0.621293
ACX60_16200	ferrochelatase	1997.08	0.161692	0.108263	1.49351	0.135304	0.494308
ACX60_05255	isochorismatase	300.673	0.161545	0.130049	1.24218	0.214169	0.593998
ACX60_02380	(dimethylallyl)adenosine tRNA methylthiotransferase	2771.92	0.161059	0.139387	1.15548	0.247894	0.62285
ACX60_04405	diaminopimelate epimerase	2308.75	0.160791	0.126227	1.27383	0.202725	0.584051
ACX60_12475	hypothetical protein	153.416	0.160312	0.149748	1.07055	0.284374	0.652585
ACX60_02800	copper-binding protein	1086.55	0.160213	0.122299	1.31001	0.190193	0.570257
ACX60_15685	phosphogluconate dehydratase	24168.4	0.160021	0.102775	1.557	0.11947	0.479429
ACX60_00100	glutathione S-transferase	1273.31	0.15992	0.131143	1.21944	0.222678	0.600397
ACX60_12605	hypothetical protein	15.6306	0.159615	0.156697	1.01862	0.308383	NA
ACX60_18090	phosphoribosylaminoimidazole carboxylase	3400.47	0.15922	0.135621	1.17401	0.240392	0.616116
ACX60_12575	hypothetical protein	31.5509	0.159196	0.162832	0.977671	0.328237	NA
ACX60_02280	ribonuclease R	10305.3	0.159153	0.106207	1.49852	0.133998	0.492895
ACX60_07210	DNA breaking-rejoining protein	166.712	0.159086	0.162807	0.977144	0.328498	0.688739
ACX60_03915	hypothetical protein	2263.09	0.158881	0.123162	1.29001	0.197046	0.579172
ACX60_10730	GTP-binding protein	2311.17	0.158677	0.162507	0.976432	0.32885	0.688739
ACX60_04575	fructose 1,6-bisphosphatase	3075.62	0.158655	0.154992	1.02363	0.306008	0.673742
ACX60_10510	S-adenosylmethionine synthetase	7265.54	0.15864	0.145089	1.0934	0.274218	0.64687
ACX60_02410	oxidoreductase	389.354	0.158503	0.123876	1.27952	0.200713	0.583311
ACX60_15985	asparaginase	1455.05	0.158359	0.110023	1.43932	0.15006	0.512912
ACX60_14915	protein FilF	4734.48	0.157961	0.100614	1.56997	0.116423	0.479403
ACX60_00730	arsenate reductase	3462.19	0.157819	0.132311	1.19279	0.232953	0.610049
ACX60_17580	amino acid transporter	11679.9	0.157802	0.156484	1.00842	0.313252	0.679161
ACX60_07945	membrane protein	19396.7	0.157594	0.119152	1.32263	0.185959	0.562597
ACX60_06160	prephenate dehydratase	4983.35	0.15758	0.102796	1.53294	0.12529	0.486583
ACX60_04480	hypothetical protein	5864.95	0.157536	0.114184	1.37967	0.167689	0.537386
ACX60_11070	hypothetical protein	130.78	0.157519	0.147025	1.07137	0.284001	0.652213
ACX60_06225	thiazole synthase	1756.33	0.157461	0.134307	1.1724	0.241037	0.616116
ACX60_13530	transketolase	53.5231	0.157358	0.159198	0.988444	0.322935	NA
ACX60_07110	pilus assembly protein	600.654	0.157278	0.150245	1.04681	0.295187	0.663154
ACX60_05975	ABC transporter permease	330.616	0.157263	0.155184	1.0134	0.310871	0.679161
ACX60_14085	NAD synthetase	9334.51	0.157208	0.112936	1.39201	0.16392	0.531736
ACX60_17375	peroxidase	8045.71	0.157129	0.111469	1.40962	0.158651	0.526233
ACX60_16920	peptidase S41	1557.94	0.156415	0.100745	1.55258	0.120523	0.480397
ACX60_09740	acyl-CoA dehydrogenase	215.055	0.156361	0.129423	1.20814	0.226994	0.604148
ACX60_03695	tRNA-Arg	411.979	0.156156	0.130117	1.20012	0.230093	0.607972
ACX60_07540	hypothetical protein	96.9215	0.156149	0.154322	1.01184	0.311614	NA
ACX60_10055	terminase	38.5541	0.156108	0.162689	0.959544	0.337285	NA
ACX60_15840	biopolymer transporter ExbB	2243.17	0.155724	0.10071	1.54626	0.122041	0.481287
ACX60_00850	phosphoglucosamine mutase	12828.2	0.155673	0.10152	1.53342	0.125172	0.486583
ACX60_05890	signal peptide protein	47.8431	0.155649	0.16322	0.953615	0.340279	NA
ACX60_17810	serine acetyltransferase	3167.11	0.15558	0.127403	1.22116	0.222025	0.600397
ACX60_01770	superoxide dismutase	5867.97	0.155054	0.105113	1.47511	0.140183	0.507936
ACX60_06625	NLPA lipoprotein	9440.82	0.155037	0.109632	1.41416	0.157316	0.524048
ACX60_06885	glutamine synthetase	288.443	0.154981	0.126408	1.22604	0.220184	0.599939
ACX60_04760	cupin	4720.02	0.154908	0.135041	1.14712	0.251333	0.625406
ACX60_09505	O-succinylhomoserine sulfhydrylase	4752.32	0.154612	0.124132	1.24555	0.21293	0.593359
ACX60_09445	tryptophan synthase subunit beta	1949.14	0.154438	0.122104	1.26481	0.205939	0.587485
ACX60_06610	hydroxyacylglutathione hydrolase	1489.5	0.154279	0.112731	1.36856	0.171136	0.543773
ACX60_01885	GTP cyclohydrolase	66.7499	0.153967	0.160849	0.957213	0.33846	NA
ACX60_10205	ATPase	6015.7	0.153672	0.117507	1.30777	0.19095	0.570401
ACX60_01070	monoamine oxidase	8172.06	0.153509	0.113514	1.35234	0.176266	0.550477
ACX60_00695	ribosomal subunit interface protein	67846.7	0.15347	0.133363	1.15077	0.249827	0.624013
ACX60_11705	hypothetical protein	380.441	0.153457	0.117287	1.30839	0.190742	0.570384
ACX60_00385	histidine ammonia-lyase	70143	0.152901	0.104262	1.46651	0.14251	0.51196
ACX60_11130	glutamine-binding protein	563.269	0.152663	0.141681	1.07752	0.281249	0.650093
ACX60_14045	elongation factor G	72239.7	0.152613	0.15866	0.961886	0.336107	0.691915
ACX60_03095	hypothetical protein	1969.2	0.152591	0.103608	1.47277	0.140813	0.508446
ACX60_07445	hypothetical protein	39.4581	0.152487	0.16278	0.936769	0.348877	NA
ACX60_04885	sulfate ABC transporter ATP-binding protein	389.381	0.152479	0.132654	1.14945	0.25037	0.624013
ACX60_04815	transcriptional antiterminator	1038.03	0.152217	0.156236	0.974277	0.329919	0.688739
ACX60_11615	type VI secretion protein	473.164	0.15176	0.117287	1.29391	0.195696	0.577541
ACX60_07140	chorismate mutase	1509.3	0.151555	0.105893	1.43121	0.15237	0.51533
ACX60_03600	glutamyl-tRNA amidotransferase	3139.35	0.150997	0.133286	1.13288	0.257265	0.631543
ACX60_09500	hypothetical protein	331.554	0.150628	0.133246	1.13045	0.258286	0.633047
ACX60_15500	3-hydroxylacyl-ACP dehydratase	344.476	0.150627	0.127947	1.17726	0.239092	0.616116
ACX60_02915	membrane protein	761.509	0.150619	0.117131	1.2859	0.19848	0.580899
ACX60_12000	glycine zipper	1318.28	0.15049	0.115356	1.30457	0.192038	0.570953
ACX60_07285	3-ketoacyl-ACP reductase	5230.03	0.150474	0.128846	1.16786	0.242864	0.617863
ACX60_01515	ribonuclease BN	603.456	0.150224	0.123771	1.21373	0.224852	0.601193
ACX60_11080	S-transferase	1944.74	0.150221	0.128103	1.17266	0.240933	0.616116
ACX60_03115	glycerophosphodiester phosphodiesterase	868.923	0.150052	0.11296	1.32836	0.184059	0.561474
ACX60_14010	thioredoxin reductase	4792.1	0.149915	0.119465	1.25489	0.209519	0.589546
ACX60_04560	hypothetical protein	1397.27	0.149624	0.115895	1.29103	0.196693	0.578686
ACX60_07740	DNA methylase	296.749	0.149575	0.145283	1.02954	0.303226	0.671911
ACX60_02215	30S ribosomal protein S4	20343.1	0.149361	0.149586	0.998496	0.318039	0.680552
ACX60_12915	phenylacetaldehyde dehydrogenase	1798.4	0.149238	0.124441	1.19927	0.230424	0.607972
ACX60_13855	delta-aminolevulinic acid dehydratase	4393.75	0.149082	0.106222	1.40349	0.16047	0.526748
ACX60_14630	hypothetical protein	33535.3	0.149031	0.110252	1.35173	0.176461	0.550531
ACX60_11735	hypothetical protein	4.58493	0.148984	0.10885	1.3687	0.171092	NA
ACX60_00395	imidazolonepropionase	26395.6	0.148924	0.111316	1.33785	0.180945	0.556603
ACX60_02525	50S ribosomal protein L13	21014.4	0.148922	0.158983	0.936719	0.348903	0.700013
ACX60_14875	hypothetical protein	2009.42	0.148814	0.10255	1.45114	0.146741	0.512912
ACX60_06580	sorbosone dehydrogenase	2252.56	0.148582	0.126674	1.17295	0.240816	0.616116
ACX60_05305	diaminobutyrate--2-oxoglutarate aminotransferase	17807	0.148167	0.107794	1.37454	0.169273	0.539513
ACX60_00670	ion channel protein Tsx	973.824	0.148122	0.157606	0.939822	0.347309	0.700013
ACX60_12285	damage-inducible protein CinA	1984.11	0.148075	0.11532	1.28404	0.199128	0.581486
ACX60_07025	cyclophilin	14351	0.148064	0.111799	1.32437	0.18538	0.561847
ACX60_11775	polyketide cyclase	669.53	0.148018	0.126758	1.16773	0.242917	0.617863
ACX60_17805	aminotransferase DegT	18759.1	0.147891	0.107905	1.37057	0.17051	0.542717
ACX60_15360	glutamyl-tRNA amidotransferase	1826.25	0.147714	0.113507	1.30137	0.193131	0.572555
ACX60_13700	hypothetical protein	398.124	0.14765	0.15769	0.936331	0.349103	0.700013
ACX60_13350	LysR family transcriptional regulator	5633.61	0.147566	0.117281	1.25822	0.208312	0.588825
ACX60_14800	adenosine deaminase	2277.81	0.147529	0.152247	0.969008	0.332541	0.690491
ACX60_04410	threonine transporter RhtB	666.949	0.147518	0.114406	1.28943	0.197248	0.579219
ACX60_17595	amino acid dehydrogenase	24599	0.147449	0.160129	0.920813	0.357148	0.709876
ACX60_05645	isochorismatase	92.439	0.147421	0.147961	0.996356	0.319077	NA
ACX60_09895	Zn-dependent oligopeptidase	4666.78	0.146465	0.133203	1.09956	0.271523	0.64281
ACX60_13295	urease accessory protein UreG	464.762	0.146457	0.127862	1.14543	0.252032	0.626138
ACX60_08350	enolase	13623.4	0.146391	0.146438	0.99968	0.317466	0.680552
ACX60_09950	hypothetical protein	13.5183	0.146288	0.144065	1.01543	0.3099	NA
ACX60_07625	hypothetical protein	220.66	0.146213	0.146003	1.00144	0.316614	0.680552
ACX60_00465	6,7-dimethyl-8-ribityllumazine synthase	2945.73	0.146013	0.124973	1.16836	0.242663	0.617863
ACX60_00295	lipoprotein-34 precursor (NlpB)	6544.15	0.145912	0.103388	1.4113	0.158157	0.52572
ACX60_11715	ABC transporter	70.4082	0.145874	0.154472	0.944344	0.344994	NA
ACX60_06140	glycosyl transferase	1578.47	0.145846	0.125768	1.15964	0.246196	0.621609
ACX60_14640	chemotaxis protein CheY	22356	0.145462	0.133688	1.08808	0.276561	0.64792
ACX60_02725	hypothetical protein	439.73	0.145394	0.121819	1.19352	0.232665	0.610049
ACX60_06435	membrane protein	742.562	0.145387	0.152165	0.955455	0.339348	0.694385
ACX60_17705	2-methylisocitrate lyase	1571.8	0.145073	0.127237	1.14018	0.25421	0.628025
ACX60_03225	esterase	599.595	0.14504	0.14868	0.975516	0.329304	0.688739
ACX60_07730	acetyl-CoA carboxylase	5837.02	0.144951	0.116596	1.24318	0.2138	0.593732
ACX60_14175	competence protein ComL	10179	0.144756	0.0996228	1.45304	0.146214	0.512912
ACX60_15670	gluconokinase	6152.92	0.144662	0.102957	1.40508	0.159999	0.526748
ACX60_12570	hypothetical protein	67.9805	0.144177	0.155111	0.92951	0.352625	NA
ACX60_12745	short-chain dehydrogenase	125.478	0.143628	0.141521	1.01488	0.310161	0.678107
ACX60_16165	HopJ type III effector protein	1666.54	0.14361	0.130589	1.09971	0.271457	0.64281
ACX60_02375	ATP-binding protein	9772.48	0.143528	0.114676	1.25159	0.210718	0.591308
ACX60_11620	type VI secretion protein	308.707	0.143388	0.129089	1.11077	0.266669	0.640072
ACX60_13620	cupin	168.243	0.1433	0.148985	0.961839	0.33613	0.691915
ACX60_17910	phosphoglycolate phosphatase	1817.43	0.143032	0.11245	1.27195	0.20339	0.584051
ACX60_07065	alpha/beta hydrolase	2362.49	0.14303	0.110596	1.29327	0.195918	0.577541
ACX60_11055	DNA-binding protein	334.933	0.142843	0.13839	1.03218	0.301987	0.671189
ACX60_11750	flavodoxin	144.673	0.142531	0.145066	0.982526	0.325841	0.685472
ACX60_05475	hypothetical protein	3255.07	0.142379	0.138455	1.02834	0.303788	0.671911
ACX60_09045	hypothetical protein	2718.69	0.141878	0.118343	1.19887	0.230578	0.607972
ACX60_15040	organic hydroperoxide resistance protein	2512.44	0.141823	0.109721	1.29258	0.196156	0.577652
ACX60_02705	hypothetical protein	215.739	0.141816	0.132854	1.06745	0.285767	0.65288
ACX60_11605	hypothetical protein	197.626	0.141767	0.131947	1.07443	0.282632	0.650311
ACX60_17875	ribonuclease PH	1195.48	0.141545	0.118097	1.19855	0.230703	0.607972
ACX60_02230	monooxygenase	1602.26	0.141318	0.130976	1.07896	0.280607	0.650093
ACX60_06175	aminoacyl-histidine dipeptidase	3803.82	0.141132	0.13298	1.0613	0.288552	0.653938
ACX60_11330	2-aminoethylphosphonate--pyruvate aminotransferase	116.591	0.141046	0.142539	0.989527	0.322406	0.684624
ACX60_13250	glutamate dehydrogenase	1914.85	0.140975	0.127218	1.10814	0.267801	0.640072
ACX60_03610	rod shape-determining protein MreC	1513.21	0.140517	0.141346	0.99414	0.320155	0.682146
ACX60_03315	16S rRNA methyltransferase	946.891	0.140326	0.153002	0.917153	0.359062	0.711245
ACX60_06860	potassium ABC transporter ATPase	131.019	0.140307	0.146843	0.955488	0.339331	0.694385
ACX60_10160	hypothetical protein	17.8212	0.140156	0.156102	0.897849	0.369266	NA
ACX60_05820	superoxide dismutase	40625.4	0.140068	0.116771	1.19951	0.23033	0.607972
ACX60_02060	GTP-binding protein	1749.16	0.139984	0.135	1.03692	0.299773	0.670026
ACX60_14845	cation transporter	887.42	0.139649	0.131075	1.06542	0.286687	0.653057
ACX60_07950	membrane protein	11218.3	0.139482	0.122584	1.13785	0.255183	0.629424
ACX60_13240	aromatic ring-opening dioxygenase LigB	612.475	0.139142	0.119715	1.16227	0.245124	0.621063
ACX60_08285	Clp protease ClpX	18324.4	0.138906	0.116078	1.19667	0.231437	0.608135
ACX60_04690	2,3-dihydroxybenzoate--AMP ligase	186.413	0.138792	0.134025	1.03557	0.300403	0.670496
ACX60_05110	membrane protein	366.639	0.138707	0.120566	1.15046	0.249955	0.624013
ACX60_17925	hypothetical protein	107.864	0.138531	0.155154	0.892862	0.371931	NA
ACX60_05185	isocitrate dehydrogenase	17374	0.13845	0.119062	1.16284	0.244896	0.621063
ACX60_10760	branched-chain amino acid transporter	66.8028	0.138412	0.160611	0.861779	0.388809	NA
ACX60_12980	hypothetical protein	109.011	0.138197	0.14472	0.954925	0.339616	NA
ACX60_13660	IclR family transcriptional regulator	702.57	0.137844	0.116674	1.18145	0.237424	0.615475
ACX60_11185	hypothetical protein	741.341	0.137663	0.132035	1.04263	0.297119	0.665418
ACX60_15680	2-dehydro-3-deoxyphosphogluconate aldolase	3002.65	0.137371	0.125839	1.09164	0.274993	0.64687
ACX60_06650	ribosomal protein L11 methyltransferase	1538.78	0.137208	0.1492	0.919625	0.357769	0.709876
ACX60_14585	NADH dehydrogenase	6872.93	0.137155	0.119631	1.14649	0.251594	0.625553
ACX60_02775	copper resistance protein CopB	934.24	0.136984	0.121428	1.12811	0.259275	0.633593
ACX60_14345	hydrolase	287.319	0.136979	0.121927	1.12346	0.261243	0.634769
ACX60_00010	DNA polymerase III subunit beta	4289.97	0.136789	0.121976	1.12144	0.262101	0.635667
ACX60_01110	hypothetical protein	1153.54	0.136514	0.12005	1.13714	0.25548	0.629511
ACX60_07595	hypothetical protein	45.6266	0.136479	0.16298	0.8374	0.402368	NA
ACX60_13415	hydrolase	2308.34	0.136391	0.111207	1.22647	0.220023	0.599939
ACX60_13420	LysR family transcriptional regulator	4140.12	0.136288	0.100587	1.35493	0.175439	0.548999
ACX60_08205	hypothetical protein	756.341	0.136243	0.132104	1.03133	0.302386	0.671189
ACX60_13675	enoyl-CoA hydratase	1511.86	0.136208	0.117519	1.15903	0.246445	0.621733
ACX60_08580	3-oxoadipate CoA-transferase	53.0793	0.136157	0.161794	0.841541	0.400045	NA
ACX60_02175	50S ribosomal protein L18	7133.55	0.135713	0.155031	0.875396	0.381359	0.726598
ACX60_01050	succinate-semialdehyde dehydrogenase	8357.22	0.135528	0.110052	1.23149	0.218138	0.598776
ACX60_06660	tRNA uridine 5-carboxymethylaminomethyl modification protein	5363.91	0.1351	0.161566	0.83619	0.403048	0.743167
ACX60_09705	siderophore achromobactin biosynthesis protein AcsC	680.073	0.135046	0.134037	1.00752	0.313683	0.679161
ACX60_10530	penicillin-binding protein	1506.68	0.134895	0.11959	1.12798	0.259327	0.633593
ACX60_15405	acetolactate synthase 3 catalytic subunit	16604.8	0.134834	0.103222	1.30624	0.19147	0.57056
ACX60_03125	ligand-gated channel protein	6451.91	0.13474	0.116525	1.15632	0.247551	0.62285
ACX60_15340	hypothetical protein	3451.45	0.134558	0.110917	1.21314	0.225076	0.601193
ACX60_04810	transcriptional antiterminator	2325.64	0.134432	0.154185	0.871884	0.383272	0.72749
ACX60_15805	membrane protein	234.165	0.134413	0.139147	0.965979	0.334054	0.69066
ACX60_03070	protein PsiE	484.827	0.134324	0.12414	1.08203	0.279238	0.649458
ACX60_06615	methionine ABC transporter permease	1162.6	0.134243	0.147699	0.908894	0.363406	0.714758
ACX60_05630	Rhizobactin siderophore biosynthesis protein RhbE	207.821	0.133862	0.134347	0.996396	0.319058	0.680552
ACX60_06780	hypothetical protein	338.683	0.133633	0.135276	0.987851	0.323225	0.684624
ACX60_00910	isochorismatase	323.668	0.133159	0.120298	1.10691	0.268333	0.640072
ACX60_03950	hypothetical protein	1767.83	0.132923	0.145858	0.911318	0.362128	0.713659
ACX60_14965	UDP-N-acetylglucosamine 1-carboxyvinyltransferase	4407.81	0.132911	0.139339	0.953864	0.340152	0.695113
ACX60_00325	4-hydroxyphenylpyruvate dioxygenase	1004.62	0.132816	0.144469	0.919342	0.357917	0.709876
ACX60_07405	hypothetical protein	238.524	0.132784	0.128824	1.03074	0.302663	0.671189
ACX60_14575	NADH-quinone oxidoreductase subunit K	4032.17	0.132737	0.119138	1.11415	0.265215	0.63962
ACX60_03835	hemolysin D	17932.7	0.132734	0.0986442	1.34558	0.178436	0.553349
ACX60_09785	cysteine desulfurase	6218.52	0.132645	0.118312	1.12114	0.262228	0.635667
ACX60_09745	acyl-CoA dehydrogenase	238.005	0.132586	0.133493	0.993206	0.320609	0.682645
ACX60_18085	lytic transglycosylase	9071.71	0.132535	0.10768	1.23082	0.21839	0.598776
ACX60_08525	aromatic-ring-hydroxylating dioxygenase	45.0382	0.132528	0.162395	0.816085	0.414452	NA
ACX60_02145	50S ribosomal protein L14	13244.9	0.132349	0.143112	0.924794	0.355073	0.707406
ACX60_04620	ATP-dependent DNA helicase RuvB	2006.47	0.132155	0.120474	1.09696	0.272658	0.643821
ACX60_14880	S-formylglutathione hydrolase	2512.88	0.131952	0.110622	1.19283	0.232938	0.610049
ACX60_06720	cytochrome o ubiquinol oxidase subunit IV	5417.64	0.131637	0.109836	1.19849	0.230728	0.607972
ACX60_13970	acyltransferase	3655.83	0.131418	0.0978094	1.34361	0.179073	0.553911
ACX60_07640	phage-like protein	652.73	0.131415	0.13017	1.00956	0.312707	0.679161
ACX60_12295	peptidase M23	1180.52	0.131249	0.128624	1.02041	0.307534	0.674268
ACX60_12565	hypothetical protein	15.4536	0.131143	0.157522	0.832543	0.405102	NA
ACX60_01735	FAD-linked oxidase	5506.53	0.131116	0.119036	1.10148	0.270687	0.64281
ACX60_13430	polyphosphate kinase	3838.53	0.13104	0.0985314	1.32994	0.18354	0.560755
ACX60_02630	oxidoreductase	4123.48	0.131026	0.103934	1.26067	0.207429	0.587765
ACX60_01865	hypothetical protein	1060.52	0.130976	0.137762	0.950742	0.341735	0.696785
ACX60_05910	methionine aminopeptidase	2593.71	0.13091	0.137488	0.952158	0.341017	0.69642
ACX60_10670	hypothetical protein	3116.85	0.130588	0.117381	1.11252	0.265916	0.640072
ACX60_17080	membrane protein	9272.03	0.130511	0.135454	0.963505	0.335294	0.691915
ACX60_05995	DNA exonuclease	493.363	0.130257	0.145261	0.89671	0.369874	0.718413
ACX60_14945	aminobenzoate synthetase	453.349	0.130021	0.130039	0.999858	0.317379	0.680552
ACX60_11850	3-hydroxyacyl-CoA dehydrogenase	1610.9	0.129975	0.127194	1.02186	0.306846	0.673994
ACX60_11010	malonate decarboxylase subunit beta	145.92	0.129641	0.146643	0.884056	0.376666	0.723013
ACX60_16080	glutathione S-transferase	1939.44	0.129624	0.112741	1.14975	0.250247	0.624013
ACX60_03165	acetyl-CoA carboxyl transferase	9554.61	0.129329	0.110066	1.17501	0.23999	0.616116
ACX60_16835	NUDIX hydrolase	2080.95	0.129063	0.126372	1.02129	0.307116	0.673994
ACX60_16620	hypothetical protein	5135.46	0.128901	0.117189	1.09994	0.271357	0.64281
ACX60_00125	methionyl-tRNA formyltransferase	1049.54	0.128707	0.122697	1.04898	0.294188	0.661869
ACX60_14060	EcsC family protein	8841.91	0.128669	0.130121	0.988835	0.322744	0.684624
ACX60_11205	hydroperoxidase	15411.7	0.128592	0.141786	0.906944	0.364437	0.715478
ACX60_16375	ATP-binding protein	2431.68	0.128462	0.120228	1.06849	0.2853	0.65288
ACX60_16830	thiamine biosynthesis protein ThiC	1204.8	0.128319	0.119322	1.0754	0.282195	0.650093
ACX60_02135	50S ribosomal protein L29	1799.32	0.127999	0.15242	0.839775	0.401035	0.740946
ACX60_15640	peptidase S41	14886	0.127245	0.107463	1.18409	0.236377	0.614343
ACX60_09920	biopolymer transporter ExbB	374.031	0.127109	0.136133	0.933715	0.350451	0.701354
ACX60_12275	23S rRNA methyltransferase	3180.62	0.127052	0.116713	1.08858	0.276339	0.64792
ACX60_06110	hemin transporter HemP	2449.65	0.127026	0.133941	0.948372	0.34294	0.696785
ACX60_10250	polyketide cyclase	576.829	0.126087	0.127659	0.987685	0.323307	0.684624
ACX60_05735	DNA mismatch repair protein MutS	1016.52	0.125846	0.146317	0.860093	0.389738	0.730434
ACX60_07915	uridylate kinase	3026.45	0.125712	0.15119	0.831479	0.405703	0.744168
ACX60_03260	glucose dehydrogenase	45771.2	0.125609	0.0971282	1.29323	0.195932	0.577541
ACX60_05085	gamma-glutamyl kinase	4293.91	0.125401	0.126514	0.991206	0.321585	0.684252
ACX60_02045	palmitoyl-CoA hydrolase	1627.97	0.124919	0.112682	1.10859	0.267605	0.640072
ACX60_12845	5-dehydro-4-deoxyglucarate dehydratase	164.009	0.124714	0.138851	0.898188	0.369085	0.717956
ACX60_00685	OHCU decarboxylase	29.6626	0.124685	0.163126	0.764348	0.44466	NA
ACX60_01935	acyl-CoA dehydrogenase	6107.28	0.124658	0.114599	1.08778	0.276694	0.64792
ACX60_17245	hypothetical protein	2367.96	0.124411	0.119006	1.04542	0.29583	0.664114
ACX60_02235	acyl-CoA dehydrogenase	321.761	0.124082	0.142335	0.871759	0.38334	0.72749
ACX60_13385	hypothetical protein	12639.2	0.123771	0.100139	1.23599	0.216461	0.597025
ACX60_04345	TetR family transcriptional regulator	315.868	0.123573	0.142613	0.866497	0.386218	0.72913
ACX60_16335	phosphate:AMP phosphotransferase	2557.65	0.12354	0.119841	1.03087	0.302602	0.671189
ACX60_02105	50S ribosomal protein L23	2854.42	0.12353	0.161956	0.762737	0.44562	0.767997
ACX60_15735	hydroxylase	2116.63	0.123441	0.130785	0.943848	0.345247	0.697701
ACX60_06895	2-octaprenyl-3-methyl-6-methoxy-1,4-benzoquinol hydroxylase	1321.91	0.123402	0.111515	1.1066	0.268467	0.640072
ACX60_11930	methyltransferase	1119.22	0.123043	0.136734	0.899869	0.36819	0.717956
ACX60_08200	cytochrome d terminal oxidase subunit 1	62326.5	0.123012	0.109784	1.12049	0.262505	0.63584
ACX60_13795	dihydrodipicolinate synthetase	146.503	0.122968	0.140464	0.875438	0.381336	0.726598
ACX60_04030	type I secretion protein	84405.4	0.122593	0.10629	1.15339	0.24875	0.62399
ACX60_07575	stress-responsive nuclear envelope protein	171.773	0.122262	0.144847	0.844078	0.398626	0.73993
ACX60_06080	methyltransferase	688.148	0.122041	0.114448	1.06635	0.286265	0.653055
ACX60_13040	2,4-dienoyl-CoA reductase	1437.29	0.121989	0.111164	1.09738	0.272476	0.643821
ACX60_14145	ferredoxin	614.459	0.121658	0.124355	0.978317	0.327918	0.688739
ACX60_15240	3'-5' exonuclease	1035.1	0.121602	0.118198	1.0288	0.303574	0.671911
ACX60_16440	preprotein translocase subunit SecG	1860.38	0.12137	0.136033	0.892204	0.372283	0.72
ACX60_15305	MFS transporter	635.581	0.121366	0.109359	1.10979	0.267088	0.640072
ACX60_13605	aspartate dehydrogenase	55.9883	0.121251	0.15845	0.765231	0.444134	NA
ACX60_17785	glycosyltransferase	9181.52	0.121085	0.126583	0.956566	0.338786	0.694385
ACX60_02275	oligopeptidase A	11043.9	0.120791	0.156234	0.773141	0.439439	0.765682
ACX60_02620	dihydrolipoamide dehydrogenase	2658.62	0.12077	0.104992	1.15028	0.250028	0.624013
ACX60_00365	acyltransferase	1559.47	0.12037	0.111928	1.07543	0.282184	0.650093
ACX60_16345	SAM-dependent methyltransferase	4722.66	0.120358	0.0981215	1.22662	0.219966	0.599939
ACX60_06690	alanine racemase	1506.43	0.120348	0.114935	1.04709	0.295057	0.663154
ACX60_14950	histidinol-phosphate aminotransferase	2078.66	0.120341	0.136566	0.881192	0.378214	0.724344
ACX60_15260	3-hydroxyisobutyrate dehydrogenase	958.287	0.120293	0.111768	1.07627	0.281806	0.650093
ACX60_11110	cysteine desulfurase	491.291	0.119997	0.132131	0.908163	0.363792	0.714758
ACX60_09570	antibiotic ABC transporter permease	439.908	0.11991	0.117189	1.02321	0.306207	0.673742
ACX60_17420	adenylyltransferase	239.063	0.119765	0.142942	0.837861	0.402109	0.742392
ACX60_16925	phosphoglyceromutase	6364.43	0.119593	0.125836	0.950391	0.341913	0.696785
ACX60_04355	CbbBc protein	14114.4	0.119515	0.13033	0.917021	0.359132	0.711245
ACX60_16485	tetratricopeptide repeat protein	1279.64	0.119252	0.112329	1.06162	0.288406	0.653938
ACX60_05660	ABC transporter	321.574	0.119094	0.119205	0.99907	0.317761	0.680552
ACX60_07120	spore coat protein SpoU	601.895	0.118929	0.137555	0.864594	0.387262	0.730211
ACX60_17880	fatty acid desaturase	268.642	0.118768	0.127435	0.931985	0.351344	0.702432
ACX60_14655	ribonucleotide-diphosphate reductase subunit beta	15260.3	0.118752	0.120133	0.988504	0.322906	0.684624
ACX60_07565	hypothetical protein	233.235	0.11871	0.134965	0.879564	0.379095	0.725409
ACX60_15170	threonyl-tRNA synthetase	17870.6	0.118396	0.114831	1.03104	0.302523	0.671189
ACX60_03850	geranylgeranyl diphosphate synthase	1731.91	0.118319	0.110033	1.0753	0.282238	0.650093
ACX60_10040	capsid protein	68.5745	0.118126	0.156909	0.752832	0.451551	NA
ACX60_17905	3-demethylubiquinone-9 3-methyltransferase	2250.43	0.118118	0.114879	1.0282	0.303857	0.671911
ACX60_17985	lipoprotein signal peptidase	1048.59	0.11787	0.125775	0.937152	0.34868	0.700013
ACX60_10455	proline:sodium symporter PutP	11044.9	0.117794	0.153277	0.768506	0.442187	0.767997
ACX60_15820	diacylglycerol kinase	346.713	0.117668	0.141664	0.830611	0.406194	0.744168
ACX60_10355	nucleotidyl transferase	1081.05	0.117592	0.13017	0.903377	0.366326	0.716916
ACX60_00415	glutamate racemase	1028.91	0.117011	0.117314	0.997416	0.318562	0.680552
ACX60_16255	general secretion pathway protein GspG	2713.02	0.117007	0.119108	0.982365	0.32592	0.685472
ACX60_12675	adenine deaminase	1077.46	0.116947	0.1371	0.853007	0.393655	0.73334
ACX60_01875	transporter	127.427	0.116706	0.143982	0.810558	0.417619	0.752201
ACX60_06145	C4-dicarboxylate transporter	7115.82	0.116399	0.118335	0.983637	0.325294	0.685415
ACX60_08855	major facilitator transporter	218.675	0.116115	0.140629	0.825683	0.408984	0.745036
ACX60_08480	short-chain dehydrogenase	941.707	0.115632	0.124463	0.929043	0.352867	0.704369
ACX60_03830	multidrug transporter	58167.8	0.115597	0.10941	1.05655	0.290718	0.655492
ACX60_12425	tail protein	169.713	0.115581	0.143822	0.803638	0.421606	0.756303
ACX60_14560	NADH:ubiquinone oxidoreductase subunit N	37281.1	0.115557	0.0941985	1.22674	0.219921	0.599939
ACX60_05965	hypothetical protein	1767.04	0.115358	0.126875	0.909221	0.363234	0.714758
ACX60_13175	FAD-dependent monooxygenase	3176.11	0.114981	0.109368	1.05132	0.293113	0.659929
ACX60_00130	dihydroxy-acid dehydratase	6969.58	0.114542	0.114284	1.00225	0.316221	0.68051
ACX60_08140	histidine kinase	4448.86	0.114388	0.111499	1.0259	0.304937	0.67334
ACX60_07870	amino acid dehydrogenase	18613.6	0.114115	0.126169	0.904461	0.365751	0.716696
ACX60_08185	cytochrome bd biosynthesis protein	1467.5	0.114106	0.126868	0.899405	0.368437	0.717956
ACX60_04015	membrane protein	8369.58	0.11376	0.0937706	1.21317	0.225064	0.601193
ACX60_00105	membrane protein	3263.05	0.113743	0.112895	1.00752	0.313687	0.679161
ACX60_04855	membrane protein	8950.77	0.113593	0.0995272	1.14133	0.253733	0.627345
ACX60_05045	hypothetical protein	2421.43	0.113449	0.124343	0.912386	0.361566	0.713459
ACX60_06115	dGTP-pyrophosphohydrolase	741.817	0.113375	0.142848	0.793677	0.427383	0.75968
ACX60_16555	aspartyl beta-hydroxylase	3769.91	0.113159	0.115046	0.983597	0.325314	0.685415
ACX60_01115	hypothetical protein	153.711	0.113156	0.140051	0.807963	0.419112	0.754012
ACX60_10770	phosphoribosylglycinamide formyltransferase	4531.37	0.112838	0.122698	0.91964	0.357761	0.709876
ACX60_10765	anthranilate synthase component II	7661.84	0.112602	0.120933	0.931113	0.351795	0.702683
ACX60_05335	phosphonate ABC transporter substrate-binding protein	404.458	0.11231	0.13578	0.827147	0.408154	0.745036
ACX60_10675	amino acid ABC transporter permease	3121.36	0.112294	0.117494	0.955738	0.339205	0.694385
ACX60_04930	L-aspartate oxidase	4057.55	0.112221	0.111429	1.0071	0.313885	0.679161
ACX60_09665	siderophore biosynthesis protein	1868.17	0.112212	0.125829	0.891781	0.37251	0.72
ACX60_05560	hypothetical protein	662.266	0.112166	0.133581	0.839683	0.401086	0.740946
ACX60_03455	succinyl-diaminopimelate desuccinylase	1290.32	0.112158	0.142883	0.784968	0.432472	0.761788
ACX60_07415	hypothetical protein	18.4056	0.112132	0.159787	0.701756	0.482832	NA
ACX60_09710	RND transporter	173.381	0.112112	0.152567	0.734837	0.462439	0.777466
ACX60_14830	ornithine acetyltransferase	4285.59	0.112104	0.105736	1.06023	0.28904	0.654087
ACX60_11120	transcriptional regulator	343.411	0.112076	0.128006	0.875552	0.381274	0.726598
ACX60_03650	long-chain fatty acid transporter	20301.3	0.112073	0.1097	1.02163	0.306954	0.673994
ACX60_08085	PTS fructose transporter subunit IIA	4126.87	0.111923	0.12855	0.87066	0.38394	0.72749
ACX60_17550	acyl-CoA dehydrogenase	1538.11	0.111726	0.114384	0.976763	0.328686	0.688739
ACX60_04510	lipid A biosynthesis acyltransferase	3574.94	0.111681	0.121831	0.916687	0.359307	0.711245
ACX60_14760	LysR family transcriptional regulator	267.658	0.111675	0.13395	0.833704	0.404448	0.743167
ACX60_09355	homoserine dehydrogenase	234.583	0.111528	0.140496	0.793822	0.427299	0.75968
ACX60_05885	pyridine nucleotide-disulfide oxidoreductase	8786.34	0.111507	0.110615	1.00806	0.313426	0.679161
ACX60_10475	tRNA (uracil-5-)-methyltransferase	837.244	0.111481	0.157526	0.707703	0.479129	0.787537
ACX60_13870	membrane protein	828.865	0.111401	0.117852	0.945263	0.344525	0.697185
ACX60_07100	aminopeptidase N	14820.1	0.111345	0.142933	0.779003	0.435978	0.764892
ACX60_10805	aminotransferase	3491.67	0.11132	0.0997754	1.11571	0.264546	0.638787
ACX60_11970	transporter	1832.8	0.111229	0.10268	1.08326	0.278693	0.649081
ACX60_01580	lipoprotein	15236	0.110964	0.111395	0.99613	0.319187	0.680552
ACX60_03780	transporter	185.323	0.110813	0.131676	0.841555	0.400037	0.740623
ACX60_11770	alcohol dehydrogenase	110.201	0.110746	0.151357	0.731689	0.464358	NA
ACX60_05980	ABC transporter	497.314	0.110739	0.159888	0.692599	0.488561	0.794042
ACX60_10415	serine/threonine protein kinase	3708.56	0.11061	0.152564	0.72501	0.468446	0.780136
ACX60_14320	pseudouridine synthase	1916.96	0.11052	0.128258	0.861706	0.388849	0.730385
ACX60_14570	NADH-quinone oxidoreductase subunit L	45213.1	0.110481	0.102594	1.07688	0.281536	0.650093
ACX60_13455	GDSL family lipase	679.724	0.11047	0.117787	0.937879	0.348307	0.700013
ACX60_11990	cysteinyl-tRNA synthetase	4209.62	0.11045	0.133975	0.824404	0.40971	0.745036
ACX60_04515	peptidase S49	9852.17	0.110231	0.0963791	1.14373	0.252737	0.626885
ACX60_15085	acetyl-CoA carboxylase	9070.97	0.110231	0.111801	0.985955	0.324155	0.685279
ACX60_00975	excinuclease ABC subunit A	7286.47	0.110094	0.102992	1.06896	0.285088	0.65288
ACX60_13945	acetylglutamate kinase	4168.81	0.109901	0.0955833	1.14979	0.250231	0.624013
ACX60_18155	transglycosylase	2648.29	0.109876	0.128799	0.853081	0.393614	0.73334
ACX60_05875	acyl-CoA dehydrogenase	7358.69	0.10969	0.158454	0.692252	0.488779	0.794042
ACX60_10135	hypothetical protein	33.5672	0.109556	0.163106	0.671688	0.501782	NA
ACX60_15070	membrane protein	1578.72	0.10945	0.127623	0.857606	0.39111	0.73212
ACX60_17400	osmotically inducible protein C	1776.93	0.10923	0.101203	1.07931	0.28045	0.650093
ACX60_00645	esterase	1097.11	0.109196	0.123554	0.883792	0.376808	0.723013
ACX60_06940	membrane protein	554.414	0.10918	0.153783	0.709961	0.477728	0.787192
ACX60_04700	ornithine decarboxylase	332.749	0.109158	0.121613	0.897585	0.369407	0.717956
ACX60_03275	quaternary ammonium transporter	218.023	0.10836	0.129857	0.834453	0.404026	0.743167
ACX60_03880	seryl-tRNA synthetase	6477.12	0.108272	0.10136	1.0682	0.285432	0.65288
ACX60_00170	multidrug transporter AcrB	1938.06	0.107756	0.12278	0.87764	0.380139	0.726509
ACX60_00760	glutathione synthetase	2520.82	0.107564	0.113797	0.94523	0.344542	0.697185
ACX60_08310	2,4-dienoyl-CoA reductase	1014.96	0.107341	0.124713	0.860699	0.389404	0.730385
ACX60_00160	TetR family transcriptional regulator	450.723	0.106911	0.123357	0.866679	0.386118	0.72913
ACX60_12895	amino acid transporter	1867.7	0.106837	0.121613	0.878501	0.379672	0.726064
ACX60_15745	homoserine acetyltransferase	1752.58	0.106676	0.11601	0.919541	0.357812	0.709876
ACX60_17990	peptidylprolyl isomerase	1493.06	0.10636	0.120551	0.882287	0.377622	0.723931
ACX60_18035	esterase	2677.42	0.105844	0.123694	0.855688	0.39217	0.732777
ACX60_08110	branched-chain amino acid ABC transporter substrate-binding protein	3885.14	0.10549	0.141856	0.743645	0.457091	0.774532
ACX60_16570	histidine kinase	2668.61	0.105386	0.104894	1.00469	0.315046	0.680148
ACX60_10045	peptidase U35	13.2885	0.105163	0.151391	0.694644	0.487279	NA
ACX60_06230	thiamine biosynthesis protein ThiF	315.328	0.104979	0.136945	0.766582	0.44333	0.767997
ACX60_05970	NADPH-dependent 7-cyano-7-deazaguanine reductase	923.628	0.104785	0.135758	0.771854	0.440201	0.766162
ACX60_07430	hypothetical protein	2660.49	0.104659	0.108107	0.968102	0.332994	0.69066
ACX60_16600	dithiol-disulfide isomerase	2205.92	0.104495	0.124941	0.836358	0.402954	0.743167
ACX60_02900	preprotein translocase subunit SecD	22849.6	0.104006	0.114788	0.906071	0.364898	0.715931
ACX60_06700	50S ribosomal protein L9	14576.3	0.103722	0.16046	0.646402	0.518019	0.806895
ACX60_10505	transketolase	10223	0.103689	0.136734	0.758326	0.448256	0.768702
ACX60_05345	high frequency lysogenization protein HflD	684.572	0.103668	0.12339	0.840167	0.400815	0.740946
ACX60_14445	deoxycytidine triphosphate deaminase	3023.86	0.103591	0.155957	0.664229	0.506544	0.806468
ACX60_16765	membrane protein	1613.19	0.103236	0.107755	0.958059	0.338033	0.694212
ACX60_10910	Asp/Glu/hydantoin racemase	99.1129	0.103218	0.162186	0.636418	0.524504	NA
ACX60_17415	PadR family transcriptional regulator	123.229	0.103165	0.142176	0.725611	0.468077	0.780136
ACX60_13820	protein beta	6839.63	0.103101	0.103358	0.997509	0.318517	0.680552
ACX60_10410	ArsR family transcriptional regulator	564.519	0.102907	0.155135	0.663337	0.507115	0.806468
ACX60_03825	adenine deaminase	25115	0.102819	0.108749	0.945468	0.34442	0.697185
ACX60_16665	50S ribosomal protein L7/L12	9265.48	0.102778	0.138564	0.741738	0.458246	0.774532
ACX60_04295	HIT family hydrolase	538.058	0.10275	0.136974	0.750146	0.453167	0.77301
ACX60_03495	tRNA-Val	49.2641	0.102702	0.16102	0.637821	0.52359	NA
ACX60_04020	metallopeptidase	7088.3	0.102306	0.0961847	1.06364	0.287491	0.653911
ACX60_07270	LysR family transcriptional regulator	260.62	0.102067	0.127206	0.802376	0.422336	0.756736
ACX60_02125	30S ribosomal protein S3	31557	0.102051	0.153847	0.663323	0.507124	0.806468
ACX60_04365	hypothetical protein	337.993	0.101739	0.12357	0.82333	0.410321	0.745036
ACX60_15660	gamma-glutamyl phosphate reductase	11527	0.101729	0.104588	0.972667	0.330719	0.689324
ACX60_15595	histidyl-tRNA synthase	3540.16	0.101454	0.12723	0.797411	0.425212	0.759354
ACX60_02120	50S ribosomal protein L22	5926.95	0.101349	0.155796	0.650524	0.515354	0.806468
ACX60_01190	hypothetical protein	59.1982	0.101251	0.155869	0.64959	0.515957	NA
ACX60_10935	hypothetical protein	494.371	0.100966	0.150985	0.668715	0.503678	0.805572
ACX60_02510	peptidase	1426.85	0.100754	0.129606	0.777388	0.43693	0.765536
ACX60_05355	peptidase S49	8567.31	0.100613	0.134564	0.747697	0.454643	0.773467
ACX60_04240	tRNA 2-thiocytidine biosynthesis protein TtcA	3570.57	0.100533	0.154902	0.649011	0.516331	0.806468
ACX60_06645	hypothetical protein	815.597	0.100263	0.122679	0.817286	0.413765	0.748741
ACX60_14165	hypothetical protein	813.793	0.100258	0.109038	0.91948	0.357845	0.709876
ACX60_01030	DNA-binding protein	141.228	0.100026	0.15671	0.638289	0.523286	0.808101
ACX60_03890	rRNA methylase	412.474	0.0994932	0.147352	0.67521	0.499543	0.803361
ACX60_00505	ankyrin	109.315	0.099443	0.143922	0.690952	0.489596	NA
ACX60_10945	5,10-methylene tetrahydromethanopterin reductase	152.164	0.099436	0.145154	0.685036	0.493321	0.797607
ACX60_00460	antitermination protein NusB	2408.84	0.0994299	0.131209	0.757799	0.448571	0.768702
ACX60_01710	membrane protein	520.25	0.0994152	0.149447	0.665221	0.505909	0.806468
ACX60_14055	30S ribosomal protein S12	15988.4	0.0990794	0.152487	0.649755	0.515851	0.806468
ACX60_01345	chemotaxis protein CheY	18365.7	0.0985238	0.129217	0.762468	0.445781	0.767997
ACX60_14690	hypothetical protein	885.967	0.0983861	0.125568	0.783532	0.433315	0.7623
ACX60_04500	lipoprotein ABC transporter ATP-binding protein	2590.31	0.0982205	0.114299	0.859332	0.390157	0.730779
ACX60_14735	amidohydrolase	4204.08	0.0978761	0.119401	0.819726	0.412372	0.747093
ACX60_14465	ATP-binding protein	2853.51	0.0977374	0.118644	0.823785	0.410062	0.745036
ACX60_16870	iron transporter FeoB	6483.71	0.0976269	0.100281	0.973536	0.330287	0.689043
ACX60_11925	peptidase M15	2473.12	0.0975684	0.142503	0.684677	0.493548	0.797607
ACX60_15835	biopolymer transporter ExbD	1084.33	0.09738	0.120662	0.807051	0.419637	0.754185
ACX60_07580	hypothetical protein	32.7741	0.0973638	0.162147	0.600466	0.548195	NA
ACX60_18100	membrane protein	714.148	0.097323	0.113092	0.860568	0.389476	0.730385
ACX60_10425	hypothetical protein	1797.47	0.0972545	0.150721	0.645261	0.518758	0.80707
ACX60_15495	3-ketoacyl-ACP reductase	1164.64	0.0972468	0.113816	0.854423	0.392871	0.733201
ACX60_10015	structural protein 3 family protein	62.1309	0.097038	0.161173	0.602073	0.547125	NA
ACX60_00740	orotate phosphoribosyltransferase	1180.51	0.0970117	0.150995	0.642482	0.52056	0.807597
ACX60_15190	glmZ(sRNA)-inactivating NTPase	4403.55	0.0969384	0.102309	0.947507	0.34338	0.696785
ACX60_14450	multidrug transporter MatE	2113.88	0.0967302	0.122275	0.791084	0.428895	0.760421
ACX60_05590	acinetobactin utilization protein	260.234	0.0966841	0.134863	0.716905	0.473433	0.781894
ACX60_08070	MarR family transcriptional regulator	869.236	0.0965269	0.118012	0.817942	0.41339	0.7485
ACX60_00655	ureidoglycolate hydrolase	278.983	0.0963704	0.129525	0.74403	0.456859	0.774532
ACX60_15055	mechanosensitive ion channel protein	2633.12	0.0963233	0.098575	0.977157	0.328491	0.688739
ACX60_13840	multidrug resistance protein B	586.847	0.0962621	0.135776	0.708975	0.47834	0.787405
ACX60_02565	acyltransferase	2214.41	0.0962366	0.112997	0.851677	0.394393	0.734273
ACX60_17775	glycosyl transferase	9353.13	0.096206	0.115965	0.829612	0.406758	0.744322
ACX60_15445	enoyl-ACP reductase	5666.33	0.0960773	0.121973	0.787691	0.430877	0.760752
ACX60_16150	acyl-CoA dehydrogenase	119.262	0.0959092	0.14523	0.660395	0.509	0.806468
ACX60_08340	CTP synthetase	13422.5	0.0954353	0.128166	0.744621	0.456501	0.774532
ACX60_09510	poly(R)-hydroxyalkanoic acid synthase	555.735	0.0948705	0.128595	0.737743	0.46067	0.775333
ACX60_14020	arginyl-tRNA-protein transferase	3248	0.0947195	0.147584	0.641799	0.521004	0.807843
ACX60_13460	carbonic anhydrase	6337.88	0.0944793	0.111375	0.848303	0.39627	0.736881
ACX60_05230	hypothetical protein	785.14	0.094335	0.130822	0.721094	0.470852	0.781172
ACX60_08650	2,4-dienoyl-CoA reductase	214.119	0.0943195	0.147065	0.641346	0.521298	0.807894
ACX60_15100	transcription termination factor Rho	8087.02	0.094252	0.151025	0.624084	0.532572	0.811958
ACX60_08745	hypothetical protein	1020.55	0.094245	0.130084	0.724491	0.468764	0.780136
ACX60_11915	GCN5 family acetyltransferase	655.725	0.0941734	0.120967	0.778508	0.43627	0.764892
ACX60_18190	ribonuclease P	1316.05	0.09401	0.156065	0.602378	0.546922	0.816527
ACX60_03365	transporter	607.185	0.0936416	0.114725	0.816224	0.414372	0.748964
ACX60_12185	benzoate transporter	101.131	0.0935325	0.15192	0.615671	0.538112	NA
ACX60_15620	nucleoside diphosphate kinase	19283.4	0.0933122	0.135014	0.691131	0.489483	0.794552
ACX60_15570	acyltransferase	372.284	0.093292	0.128086	0.728353	0.466397	0.779667
ACX60_18050	hypothetical protein	928.419	0.093275	0.119448	0.780882	0.434872	0.764605
ACX60_07250	membrane protein	821.07	0.0931755	0.128299	0.726238	0.467693	0.780136
ACX60_16630	sodium:proton antiporter	1509.22	0.0927782	0.154706	0.599707	0.548702	0.818036
ACX60_16635	alpha/beta hydrolase	1124.62	0.0925768	0.119943	0.77184	0.440209	0.766162
ACX60_12255	membrane protein	57811.1	0.0925213	0.133005	0.695622	0.486665	0.792635
ACX60_17960	TetR family transcriptional regulator	3007.82	0.092493	0.122846	0.75292	0.451498	0.772358
ACX60_15220	nucleoside triphosphate hydrolase	407.359	0.0922426	0.116799	0.789753	0.429672	0.760421
ACX60_05500	fatty acid desaturase	74.0975	0.0922224	0.158839	0.580603	0.561508	NA
ACX60_16740	general secretion pathway protein GspD	5403.35	0.0921535	0.106253	0.867303	0.385776	0.72913
ACX60_06710	30S ribosomal protein S6	9437.67	0.0920178	0.15933	0.57753	0.563582	0.825953
ACX60_10680	amino acid transporter	4886.6	0.0919741	0.12469	0.737621	0.460745	0.775333
ACX60_01370	hypothetical protein	40.158	0.0918704	0.162077	0.566831	0.570829	NA
ACX60_05235	metal-binding protein	2856.17	0.0914467	0.138023	0.662548	0.50762	0.806468
ACX60_15860	coniferyl aldehyde dehydrogenase	5589.48	0.0914449	0.123152	0.742538	0.457762	0.774532
ACX60_08590	mRNA 3'-end processing factor	469.319	0.0913333	0.12088	0.755567	0.449909	0.770065
ACX60_15585	membrane protein	5824.56	0.0912987	0.117223	0.778847	0.43607	0.764892
ACX60_09125	membrane protein	141.154	0.091058	0.151214	0.602179	0.547055	0.816527
ACX60_00270	glucose dehydrogenase	1510.83	0.0909434	0.149706	0.607478	0.543534	0.815249
ACX60_04065	endoribonuclease L-PSP	227.858	0.0906031	0.129429	0.70002	0.483915	0.791118
ACX60_10420	hypothetical protein	427.619	0.0904785	0.13652	0.662751	0.50749	0.806468
ACX60_06165	3-phosphoshikimate 1-carboxyvinyltransferase	10084.6	0.0904584	0.108455	0.83406	0.404247	0.743167
ACX60_12415	hypothetical protein	82.1367	0.0904197	0.154908	0.583699	0.559423	NA
ACX60_12455	hypothetical protein	30.182	0.0903333	0.162312	0.556543	0.57784	NA
ACX60_01015	recombinase RecB	11124.3	0.0901572	0.110856	0.813279	0.416058	0.75026
ACX60_13865	nucleoside-diphosphate sugar epimerase	1349.85	0.0900476	0.103166	0.87284	0.38275	0.72749
ACX60_13680	poly-beta-1,6-N-acetyl-D-glucosamine biosynthesis protein PgaD	344.709	0.0899961	0.140723	0.639526	0.522481	0.808101
ACX60_09305	ABC transporter permease	78.1064	0.0897466	0.151435	0.592642	0.553421	NA
ACX60_12705	quercetin 2,3-dioxygenase	132.894	0.0892869	0.14679	0.608261	0.543014	0.815249
ACX60_00330	IclR family transcriptional regulator	979.243	0.0892627	0.137933	0.647143	0.517539	0.806895
ACX60_12755	cholesterol oxidase	2019.44	0.089201	0.117295	0.760484	0.446965	0.767997
ACX60_11175	lysine transporter LysE	759.312	0.0890866	0.140126	0.635759	0.524933	0.808272
ACX60_06100	regulator	360.797	0.0889331	0.135081	0.658368	0.510302	0.806468
ACX60_15675	gluconate permease	11631.1	0.0888872	0.101412	0.876494	0.380761	0.726598
ACX60_10490	phosphatidylcholine--retinol O-acyltransferase	602.327	0.0888649	0.123866	0.717428	0.47311	0.781894
ACX60_02170	50S ribosomal protein L6	6772.68	0.0884459	0.151123	0.585259	0.558373	0.823503
ACX60_13505	hypothetical protein	4629.4	0.088362	0.0979775	0.90186	0.367131	0.717956
ACX60_06620	methionine ABC transporter ATP-binding protein	1830.32	0.0880662	0.147433	0.59733	0.550287	0.820005
ACX60_12560	HNH endonuclease	24.1768	0.0879372	0.162072	0.542581	0.587418	NA
ACX60_01640	fimbrial protein	47.8454	0.0878852	0.162861	0.539633	0.58945	NA
ACX60_13000	endoribonuclease L-PSP	283.953	0.0878104	0.126298	0.695264	0.48689	0.792635
ACX60_09160	phenol degradation protein meta	96.6916	0.0877402	0.155479	0.564321	0.572536	NA
ACX60_04890	sulfate/thiosulfate transporter permease subunit	169.611	0.0874901	0.152897	0.572218	0.567175	0.828433
ACX60_11690	sulfatase	4878.23	0.0873377	0.106123	0.822987	0.410515	0.745036
ACX60_00525	lipase	3797.57	0.086953	0.105198	0.826562	0.408486	0.745036
ACX60_06725	cytochrome o ubiquinol oxidase subunit III	18254.2	0.086919	0.10541	0.824581	0.40961	0.745036
ACX60_17715	aromatic amino acid aminotransferase	13337	0.0869072	0.1122	0.774574	0.438591	0.765536
ACX60_06655	hypothetical protein	22708.8	0.0868602	0.137478	0.631809	0.527512	0.810955
ACX60_04680	peptide synthetase	380.281	0.0868445	0.119354	0.727624	0.466844	0.779667
ACX60_12465	hypothetical protein	19.0727	0.0867335	0.14174	0.611921	0.54059	NA
ACX60_05225	hypothetical protein	694.144	0.0866876	0.153957	0.563063	0.573392	0.831617
ACX60_07875	hypothetical protein	766.269	0.0866726	0.116577	0.743479	0.457192	0.774532
ACX60_12920	polyketide cyclase	977.277	0.086633	0.119351	0.725866	0.467921	0.780136
ACX60_07620	tail fiber protein	307.473	0.0865287	0.137439	0.629578	0.528971	0.811842
ACX60_15905	PF03729 repeat protein	3004.55	0.0863287	0.133562	0.646357	0.518048	0.806895
ACX60_16885	thiol:disulfide interchange protein	3483.51	0.0862367	0.138148	0.624236	0.532473	0.811958
ACX60_06120	tetratricopeptide repeat protein	1297.95	0.0855332	0.126761	0.674762	0.499827	0.803361
ACX60_04035	poly alpha-glucosyltransferase	2161.85	0.0853271	0.131397	0.649382	0.516091	0.806468
ACX60_11385	cytochrome B561	642.078	0.0852487	0.128131	0.665324	0.505843	0.806468
ACX60_00660	allantoicase	318.774	0.0848034	0.134775	0.629221	0.529205	0.811842
ACX60_07355	glutamate synthase	5077.63	0.0847767	0.110934	0.764208	0.444743	0.767997
ACX60_03195	preprotein translocase subunit SecA	16809.6	0.084667	0.11181	0.757241	0.448905	0.768772
ACX60_16650	DNA transfer protein p32	97.3089	0.0845971	0.147594	0.573175	0.566526	NA
ACX60_11030	LysR family transcriptional regulator	119.056	0.0841801	0.142242	0.591808	0.553979	0.821162
ACX60_01000	TenA family transcriptional regulator	752.403	0.0841441	0.125262	0.671745	0.501746	0.804143
ACX60_14990	23S ribosomal RNA	3.15003	0.0833958	0.0992268	0.840456	0.400653	NA
ACX60_01685	tRNA (guanine-N1)-methyltransferase	7306.94	0.0831441	0.159374	0.521692	0.601885	0.840795
ACX60_03570	hypothetical protein	357.007	0.0830881	0.125795	0.660505	0.50893	0.806468
ACX60_05425	ATP-dependent protease	13139.7	0.0828532	0.103644	0.799399	0.424059	0.758669
ACX60_13220	membrane protein	144.607	0.0828314	0.146732	0.564509	0.572408	0.830984
ACX60_08630	FAH family protein	106.903	0.0826752	0.152063	0.54369	0.586655	NA
ACX60_15275	dehydrogenase	567.42	0.0824731	0.11781	0.700052	0.483895	0.791118
ACX60_15225	short-chain dehydrogenase	368.158	0.0824616	0.133471	0.617826	0.53669	0.813675
ACX60_16450	general secretion pathway protein GspE	355.944	0.0822165	0.132628	0.619903	0.535322	0.812636
ACX60_16385	cation:proton antiporter	1477.59	0.0822062	0.128923	0.637638	0.523709	0.808101
ACX60_01495	UDP-N-acetylmuramoylalanyl-D-glutamate--2,6-diaminopimelate ligase	4576.29	0.082148	0.109484	0.750321	0.453061	0.77301
ACX60_11315	thioesterase	1285.51	0.0820163	0.110673	0.741067	0.458653	0.774532
ACX60_10140	hypothetical protein	11.0033	0.0820084	0.145957	0.561867	0.574206	NA
ACX60_15385	TetR family transcriptional regulator	28.3667	0.081795	0.163081	0.501559	0.615978	NA
ACX60_10460	ArsR family transcriptional regulator	146.339	0.0817555	0.138017	0.592359	0.55361	0.821007
ACX60_11355	GntR family transcriptional regulator	664.696	0.0815837	0.109521	0.744911	0.456326	0.774532
ACX60_14775	CoA-transferase	410.75	0.0814973	0.13246	0.615259	0.538384	0.814013
ACX60_14335	8-amino-7-oxononanoate synthase	487.52	0.081295	0.130345	0.62369	0.532831	0.811958
ACX60_11950	secretion protein HlyD	249.545	0.0811114	0.134585	0.602677	0.546724	0.816527
ACX60_08570	3-oxoadipate enol-lactonase	240.948	0.0810092	0.15014	0.539558	0.589502	0.837742
ACX60_15870	50S ribosomal protein L33	339.427	0.0808532	0.154445	0.523509	0.60062	0.839676
ACX60_08485	benzoate transporter	72.5235	0.0804093	0.156137	0.514993	0.606558	NA
ACX60_02880	bestrophin	1189.42	0.0801839	0.138426	0.579255	0.562417	0.825953
ACX60_08940	ribose-phosphate pyrophosphokinase	370.029	0.0800023	0.143261	0.558438	0.576545	0.831967
ACX60_01315	GNAT family acetyltransferase	1968.87	0.0800008	0.118886	0.67292	0.500998	0.803361
ACX60_09890	peptide ABC transporter permease	1943.21	0.0799324	0.122419	0.652942	0.513793	0.806468
ACX60_05160	NADH dehydrogenase	1638.26	0.0797407	0.110157	0.72388	0.469139	0.780136
ACX60_11325	phosphonoacetaldehyde hydrolase	131.625	0.0797293	0.147331	0.541156	0.5884	0.837574
ACX60_03885	sirohydrochlorin ferrochelatase	2778.87	0.0796386	0.101477	0.784793	0.432575	0.761788
ACX60_03905	putrescine/spermidine ABC transporter	3977.56	0.0795729	0.136009	0.585056	0.55851	0.823503
ACX60_03670	PaaX family transcriptional regulator	1206.3	0.0794561	0.112706	0.704985	0.48082	0.788972
ACX60_12990	LysR family transcriptional regulator	181.729	0.07931	0.139067	0.570301	0.568474	0.828543
ACX60_08870	dihydroxy-acid dehydratase	227.657	0.0792131	0.130389	0.607514	0.54351	0.815249
ACX60_00035	ABC transporter ATP-binding protein	959.039	0.0791185	0.138794	0.570044	0.568648	0.828543
ACX60_05470	carbon starvation protein A	31515.3	0.0790402	0.143035	0.552593	0.580542	0.833234
ACX60_01305	imidazole glycerol phosphate synthase	1368.47	0.0789716	0.146221	0.540085	0.589139	0.83761
ACX60_02095	50S ribosomal protein L3	16523.6	0.0788351	0.162377	0.485507	0.627317	0.851572
ACX60_11285	methylcrotonoyl-CoA carboxylase	14226.8	0.0786769	0.135669	0.579919	0.561969	0.825953
ACX60_06185	septicolysin	334.617	0.0786402	0.123504	0.636742	0.524293	0.808101
ACX60_01600	hypothetical protein	4428.34	0.0785476	0.102833	0.763833	0.444967	0.767997
ACX60_01780	chromosome partitioning protein ParA	3075.23	0.0784738	0.11409	0.687827	0.491562	0.796058
ACX60_11545	dihydrodipicolinate synthetase	368.962	0.0782498	0.1218	0.642444	0.520585	0.807597
ACX60_04165	alpha-ketoglutarate permease	9802.67	0.0782451	0.128861	0.607204	0.543716	0.815249
ACX60_00335	glyoxalase	508.685	0.0781592	0.145154	0.538457	0.590262	0.838052
ACX60_11805	hypothetical protein	4298.12	0.0780073	0.118413	0.658774	0.510041	0.806468
ACX60_09700	siderophore biosynthesis protein, IucA/IucC family	600.516	0.0778572	0.121892	0.638738	0.522993	0.808101
ACX60_12205	lysine tRNA synthetase	813.946	0.0777502	0.154439	0.503437	0.614657	0.845563
ACX60_04475	MFS transporter	2533.14	0.077448	0.147432	0.525315	0.599364	0.839676
ACX60_00470	3,4-dihydroxy-2-butanone 4-phosphate synthase	5594.87	0.0771573	0.101246	0.762081	0.446012	0.767997
ACX60_03720	membrane protein	7123.4	0.0771289	0.0996638	0.773891	0.438995	0.765536
ACX60_02895	preprotein translocase subunit SecF	8236.23	0.0771217	0.116016	0.664749	0.506211	0.806468
ACX60_16415	translation initiation factor IF-2	18889.7	0.0770905	0.148358	0.519625	0.603325	0.841938
ACX60_16125	short-chain dehydrogenase	98.3371	0.0770071	0.157353	0.489391	0.624565	NA
ACX60_17830	protein tyrosine phosphatase	2856.3	0.0768923	0.117133	0.656453	0.511532	0.806468
ACX60_03730	esterase	1373.69	0.076734	0.146023	0.525493	0.599241	0.839676
ACX60_05520	LysR family transcriptional regulator	506.849	0.0767058	0.126357	0.607055	0.543815	0.815249
ACX60_14405	RNA-binding protein	8791.91	0.07662	0.108426	0.706654	0.479781	0.787686
ACX60_12625	hypothetical protein	5.41551	0.0765286	0.116035	0.659528	0.509556	NA
ACX60_11375	FMN-dependent NADH-azoreductase	189.901	0.0764864	0.137659	0.555622	0.578469	0.833146
ACX60_13950	phosphomannomutase	7160.86	0.0761636	0.12353	0.616561	0.537525	0.813675
ACX60_00500	catalase	798.623	0.0757587	0.114786	0.659997	0.509256	0.806468
ACX60_09790	scaffolding protein	2583.34	0.0756243	0.135299	0.558941	0.576202	0.831967
ACX60_02110	50S ribosomal protein L2	22282.6	0.0753989	0.160262	0.470471	0.638018	0.856404
ACX60_15015	stage II sporulation protein E	2712.33	0.0753788	0.107772	0.699428	0.484285	0.791305
ACX60_13465	lipase	1347.8	0.0752962	0.101585	0.741212	0.458565	0.774532
ACX60_01170	hypothetical protein	377.588	0.0750284	0.135518	0.553641	0.579824	0.833234
ACX60_05430	transporter	6448.68	0.074996	0.104359	0.718636	0.472365	0.781894
ACX60_13140	methyltransferase	586.899	0.0746645	0.129544	0.576364	0.564369	0.825953
ACX60_15855	TetR family transcriptional regulator	700.817	0.0746163	0.110765	0.673644	0.500538	0.803361
ACX60_01420	cation transporter	4617.57	0.0745446	0.126194	0.590715	0.554711	0.821854
ACX60_13020	hypothetical protein	1124.21	0.0745329	0.110718	0.67318	0.500833	0.803361
ACX60_05450	diguanylate phosphodiesterase	854.777	0.0741403	0.123242	0.601583	0.547452	0.816565
ACX60_07390	hypothetical protein	14.6872	0.0740525	0.150452	0.492201	0.622577	NA
ACX60_15825	membrane protein	1074.3	0.0740114	0.102938	0.718988	0.472148	0.781894
ACX60_12590	hypothetical protein	56.4731	0.0740025	0.15902	0.465366	0.64167	NA
ACX60_04375	lysyl-tRNA synthetase	828.7	0.0738335	0.117467	0.628544	0.529647	0.811842
ACX60_14865	hydrolase	2478.49	0.0737531	0.113467	0.649997	0.515694	0.806468
ACX60_02195	preprotein translocase subunit SecY	41279	0.0737515	0.142908	0.516077	0.6058	0.842065
ACX60_01565	glutamate synthase	13967.8	0.0736204	0.112848	0.652385	0.514153	0.806468
ACX60_15210	poly(A) polymerase	5849.96	0.073304	0.103627	0.707385	0.479327	0.787537
ACX60_00550	multidrug transporter MATE	2221.21	0.0730976	0.118567	0.616508	0.537559	0.813675
ACX60_03755	transcriptional regulator	599.173	0.0730943	0.111415	0.656055	0.511789	0.806468
ACX60_00355	peptidase M15	69.593	0.0729063	0.152863	0.476938	0.633406	NA
ACX60_08560	aldehyde dehydrogenase	205.65	0.0728887	0.13765	0.529524	0.596442	0.839676
ACX60_00380	urocanate hydratase	120313	0.0727689	0.114357	0.63633	0.524561	0.808101
ACX60_17885	oxidoreductase	338.541	0.072721	0.146797	0.495384	0.620329	0.848093
ACX60_15050	hypothetical protein	1669.32	0.0727098	0.11193	0.649603	0.515949	0.806468
ACX60_00650	DNA topoisomerase IV subunit B	3185.34	0.0726878	0.099261	0.73229	0.463992	0.77788
ACX60_14235	peptidyl-tRNA hydrolase	1058.03	0.0723964	0.160076	0.452262	0.65108	0.864572
ACX60_11725	allophanate hydrolase	94.0554	0.0723949	0.147486	0.490859	0.623526	NA
ACX60_15470	glutaredoxin	1065.87	0.0723218	0.143507	0.503961	0.614289	0.845432
ACX60_15430	secretion protein HylD	1838.84	0.072304	0.103199	0.700624	0.483537	0.791118
ACX60_14555	uracil phosphoribosyltransferase	2139.67	0.0722544	0.132595	0.544926	0.585804	0.836323
ACX60_14400	pantothenate kinase	795.457	0.0721438	0.124833	0.577921	0.563317	0.825953
ACX60_00320	hypothetical protein	80.0613	0.0721124	0.152885	0.471677	0.637158	NA
ACX60_05150	deoxyribodipyrimidine photolyase	965.288	0.0720782	0.133092	0.541567	0.588117	0.837574
ACX60_16960	riboflavin synthase subunit alpha	1870.35	0.0719856	0.108957	0.660679	0.508818	0.806468
ACX60_01005	hypothetical protein	4020.41	0.0716219	0.131395	0.545089	0.585692	0.836323
ACX60_11390	catalase	1405.25	0.0714345	0.114711	0.622735	0.533459	0.81231
ACX60_00875	ArsR family transcriptional regulator	445.143	0.0712283	0.131615	0.541189	0.588378	0.837574
ACX60_12200	alkyl hydroperoxide reductase	88871.5	0.0712278	0.125065	0.569524	0.569001	0.828543
ACX60_08470	aminoglycoside phosphotransferase	1514.08	0.0709733	0.123388	0.575204	0.565154	0.826261
ACX60_17435	membrane protein	686.301	0.0708826	0.132835	0.533614	0.593609	0.838611
ACX60_10695	monooxygenase	91.3658	0.0707964	0.15171	0.466655	0.640746	NA
ACX60_10685	ABC transporter substrate-binding protein	12593.4	0.0704107	0.116023	0.606869	0.543938	0.815249
ACX60_05390	anhydrase	818.672	0.0703744	0.131081	0.536878	0.591352	0.838611
ACX60_14835	glycosyltransferase	239.159	0.070157	0.130633	0.537056	0.591229	0.838611
ACX60_03805	oxidoreductase	1944.92	0.0697465	0.118293	0.589609	0.555453	0.822559
ACX60_02755	histidine kinase	1444.6	0.0697183	0.10917	0.638624	0.523068	0.808101
ACX60_10445	glycine cleavage system protein H	2463.96	0.0696691	0.132533	0.525673	0.599116	0.839676
ACX60_18175	tRNA modification GTPase TrmE	1138.7	0.0695777	0.106272	0.654711	0.512654	0.806468
ACX60_07145	AsnC family transcriptional regulator	437.201	0.0695145	0.119713	0.580676	0.561459	0.825953
ACX60_08515	polyketide cyclase	32.0528	0.0693067	0.163144	0.42482	0.670968	NA
ACX60_18185	hypothetical protein	805.803	0.0689901	0.158221	0.436035	0.662811	0.871188
ACX60_00480	phosphoserine phosphatase	3744.79	0.0687784	0.0990485	0.694391	0.487437	0.793109
ACX60_03510	integral membrane protein	387.793	0.0687773	0.160873	0.427525	0.668997	0.871322
ACX60_15075	pyrroline-5-carboxylate reductase	2080.09	0.0685121	0.115599	0.592668	0.553404	0.821007
ACX60_06695	DNA helicase	2025.99	0.0684664	0.109093	0.627597	0.530268	0.811926
ACX60_02455	S-(hydroxymethyl)glutathione synthase	364.94	0.0682891	0.146664	0.465617	0.64149	0.85846
ACX60_15245	cysteine synthase	1878.89	0.0681987	0.130852	0.521189	0.602235	0.840795
ACX60_09795	iron-sulfur cluster assembly protein	1014.24	0.0679185	0.133175	0.509995	0.610055	0.84271
ACX60_07195	porin	278.485	0.0677746	0.140735	0.481575	0.630108	0.853552
ACX60_11595	LuxR family transcriptional regulator	192.519	0.0671618	0.131597	0.510361	0.609799	0.84271
ACX60_11490	serine dehydratase	1443.28	0.0668601	0.132644	0.504056	0.614222	0.845432
ACX60_13880	peroxiredoxin	374.174	0.066811	0.122696	0.544524	0.586081	0.836333
ACX60_03725	membrane protein	2402.63	0.0667788	0.106302	0.628201	0.529872	0.811842
ACX60_09495	nucleoid-associated protein	3600.05	0.0666016	0.117065	0.568929	0.569404	0.828543
ACX60_12500	hypothetical protein	661.766	0.0664963	0.126489	0.525707	0.599092	0.839676
ACX60_15980	hypothetical protein	586.172	0.0664686	0.124059	0.535783	0.592109	0.838611
ACX60_07835	hypothetical protein	131.894	0.0663202	0.145402	0.456115	0.648307	0.863109
ACX60_01225	endonuclease	1144.49	0.0662061	0.140617	0.470827	0.637764	0.856404
ACX60_14500	RND transporter	2892.16	0.0661518	0.131808	0.501879	0.615753	0.845943
ACX60_05605	iron ABC transporter permease	49.1876	0.0659561	0.160117	0.411924	0.680395	NA
ACX60_11965	sugar ABC transporter ATP-binding protein	2657.22	0.0658156	0.119976	0.548574	0.583298	0.835143
ACX60_07955	UDP-3-O-(3-hydroxymyristoyl) glucosamine N-acyltransferase	2609.3	0.0657515	0.124946	0.52624	0.598721	0.839676
ACX60_07545	head morphogenesis protein	93.4213	0.0656938	0.154233	0.42594	0.670152	NA
ACX60_07295	esterase	1600.64	0.0654582	0.11943	0.548091	0.58363	0.835143
ACX60_09750	alkane 1-monooxygenase	705.586	0.0654141	0.129747	0.504165	0.614145	0.845432
ACX60_00610	hypothetical protein	4439.36	0.0653188	0.137278	0.475813	0.634208	0.856404
ACX60_08250	threonine dehydratase	6656.35	0.0652856	0.123261	0.529653	0.596353	0.839676
ACX60_01740	hypothetical protein	3575.34	0.0652612	0.105154	0.620626	0.534846	0.81263
ACX60_14520	hypothetical protein	178139	0.0652514	0.112986	0.577518	0.56359	0.825953
ACX60_06850	dihydroneopterin aldolase	411.26	0.0651838	0.116735	0.558393	0.576576	0.831967
ACX60_13935	glutamine amidotransferase	3347.8	0.0651792	0.116243	0.560716	0.574991	0.831967
ACX60_05020	molecular chaperone	4051.93	0.0651294	0.106482	0.611646	0.540772	0.815249
ACX60_07035	glutamine amidotransferase	759.919	0.0648687	0.132554	0.489376	0.624575	0.850895
ACX60_11215	damage-inducible protein CinA	47.5355	0.0646663	0.161098	0.401411	0.688117	NA
ACX60_01790	hypothetical protein	1850.91	0.0645169	0.154732	0.416958	0.676709	0.874612
ACX60_12810	acyl-CoA dehydrogenase	42.0473	0.064291	0.162745	0.395043	0.692811	NA
ACX60_01655	pilus assembly protein	89.5344	0.0635493	0.148272	0.428599	0.668215	NA
ACX60_15475	preprotein translocase subunit SecB	6676.06	0.0634037	0.140174	0.452322	0.651037	0.864572
ACX60_04350	glycerate kinase	469.327	0.0633431	0.117242	0.540279	0.589005	0.83761
ACX60_03355	TonB-dependent receptor	3349.86	0.0631058	0.101027	0.624644	0.532205	0.811958
ACX60_02210	30S ribosomal protein S11	7020.07	0.0630729	0.153014	0.412203	0.680191	0.875823
ACX60_16505	secretion protein HlyD	339.345	0.0630267	0.129906	0.48517	0.627556	0.851572
ACX60_09675	peptidase	623.324	0.0630122	0.130005	0.484691	0.627896	0.851572
ACX60_00495	tyrosyl-tRNA deacylase	372.359	0.0629372	0.140973	0.44645	0.655272	0.8686
ACX60_15095	thioredoxin	10214.7	0.0629184	0.107838	0.583451	0.55959	0.824351
ACX60_11860	MerR family transcriptional regulator	297.09	0.0627192	0.12287	0.510452	0.609735	0.84271
ACX60_03680	AraC family transcriptional regulator	635.565	0.0624828	0.126369	0.494447	0.62099	0.848623
ACX60_02415	hypothetical protein	3877.69	0.0622954	0.0984128	0.633001	0.526733	0.810237
ACX60_01880	hypothetical protein	324.286	0.0620249	0.123375	0.502734	0.615151	0.845867
ACX60_03035	membrane protein	607.916	0.0620086	0.146667	0.422784	0.672453	0.872387
ACX60_00985	NADPH:quinone oxidoreductase	703.954	0.0618799	0.120553	0.513302	0.60774	0.842407
ACX60_05280	oxidoreductase	14293.6	0.0618782	0.100759	0.614124	0.539134	0.814749
ACX60_14410	cytochrome C assembly protein	1616.71	0.0615255	0.100267	0.613618	0.539468	0.814856
ACX60_02005	magnesium transporter	1521.75	0.0611986	0.106884	0.57257	0.566936	0.828433
ACX60_09910	TonB-dependent receptor	476.725	0.0611732	0.131234	0.466138	0.641117	0.85846
ACX60_06240	RNA polymerase factor sigma-32	8558.87	0.0611372	0.110228	0.55464	0.579141	0.833234
ACX60_18115	undecaprenyl-pyrophosphatase YbjG	553.899	0.060867	0.150209	0.405214	0.68532	0.878412
ACX60_08510	IacB protein	19.328	0.0608501	0.160119	0.380031	0.703922	NA
ACX60_11240	hypothetical protein	53.3983	0.0606661	0.163173	0.37179	0.710049	NA
ACX60_17425	GMP synthase	9646.01	0.0604439	0.142342	0.424639	0.6711	0.871727
ACX60_14955	histidinol dehydrogenase	5297.9	0.0603471	0.115787	0.521189	0.602235	0.840795
ACX60_16020	hypothetical protein	3528.08	0.060345	0.101649	0.593658	0.552741	0.821007
ACX60_03135	tryptophan synthase subunit alpha	3379.26	0.0603384	0.116748	0.516824	0.605279	0.842065
ACX60_05690	uroporphyrinogen decarboxylase	1530.36	0.0602501	0.124379	0.484408	0.628096	0.851572
ACX60_10795	glutathione peroxidase	3788.27	0.0600293	0.128635	0.466664	0.640741	0.85846
ACX60_13990	cell division topological specificity factor	1201.06	0.059858	0.129679	0.461586	0.644378	0.861514
ACX60_06015	transporter	271.556	0.0598256	0.138427	0.432183	0.665609	0.871308
ACX60_03675	UDP-diphosphatase	2402.83	0.0597035	0.156988	0.380307	0.703717	0.886789
ACX60_11865	hypothetical protein	1066.07	0.059529	0.113532	0.524336	0.600045	0.839676
ACX60_12635	hypothetical protein	12.4451	0.0594463	0.152448	0.389944	0.696578	NA
ACX60_01670	pilus assembly protein PilE	83.9384	0.0592025	0.151182	0.391596	0.695356	NA
ACX60_08770	hypothetical protein	382.878	0.0591781	0.116649	0.507319	0.611931	0.843831
ACX60_03820	hypothetical protein	964.782	0.0590798	0.119735	0.493421	0.621715	0.848984
ACX60_09555	hypothetical protein	5195.88	0.0590624	0.119869	0.492726	0.622206	0.849161
ACX60_01125	transcriptional regulator	370.29	0.059015	0.149082	0.395855	0.692212	0.882499
ACX60_17380	malate dehydrogenase	13007.7	0.0588814	0.110011	0.535232	0.59249	0.838611
ACX60_09575	membrane protein	524.128	0.0587552	0.117617	0.499546	0.617395	0.847072
ACX60_16280	amino acid transporter	881.182	0.0585432	0.120517	0.485766	0.627133	0.851572
ACX60_15600	4-hydroxy-3-methylbut-2-en-1-yl diphosphate synthase	3242.26	0.0583901	0.121835	0.479256	0.631756	0.854047
ACX60_00490	SCP-2 sterol transfer family protein	8202.76	0.0583524	0.123187	0.473691	0.63572	0.856404
ACX60_12785	MarR family transcriptional regulator	465.97	0.058352	0.123521	0.472405	0.636638	0.856404
ACX60_05895	MFS transporter	397.097	0.0582645	0.117497	0.49588	0.619979	0.847989
ACX60_02000	toluene tolerance protein	4789.26	0.0581603	0.112763	0.515774	0.606012	0.842065
ACX60_13155	amino acid transporter	382.503	0.0581368	0.136716	0.425237	0.670664	0.871526
ACX60_10720	methionine ABC transporter ATP-binding protein	187.529	0.0581142	0.140374	0.413996	0.678877	0.874942
ACX60_08210	membrane protein	243.394	0.0576898	0.125446	0.459876	0.645605	0.861514
ACX60_17755	UDP-glucose 6-dehydrogenase	10965.3	0.0574237	0.0977069	0.587714	0.556724	0.823232
ACX60_02190	50S ribosomal protein L15	11924	0.0573868	0.146879	0.390707	0.696014	0.884118
ACX60_02315	nitroreductase	104.924	0.0572345	0.146982	0.389398	0.696982	NA
ACX60_15795	serine/threonine protein phosphatase	507.421	0.0568167	0.11972	0.474578	0.635088	0.856404
ACX60_16770	hypothetical protein	1427.72	0.0566425	0.121403	0.466565	0.640811	0.85846
ACX60_14665	TetR family transcriptional regulator	74.5457	0.0565536	0.15425	0.366635	0.713891	NA
ACX60_06835	flavin reductase	610.405	0.0564477	0.121179	0.46582	0.641345	0.85846
ACX60_05595	peptide synthetase	293.692	0.0564243	0.131701	0.428429	0.668339	0.871322
ACX60_06510	hypothetical protein	289.727	0.0564199	0.12742	0.442788	0.657919	0.869544
ACX60_08750	TetR family transcriptional regulator	18.7589	0.0562992	0.157024	0.35854	0.719939	NA
ACX60_10240	30S ribosomal protein S1	82848.5	0.0561638	0.1508	0.372439	0.709566	0.889275
ACX60_10800	methionine sulfoxide reductase B	5072.9	0.0556802	0.130507	0.426647	0.669637	0.871322
ACX60_00200	MFS transporter	580.276	0.0555932	0.120639	0.460824	0.644925	0.861514
ACX60_07910	ribosomal protein S12 methylthiotransferase	3442.53	0.0555043	0.149293	0.371781	0.710056	0.889275
ACX60_04495	cell division protein FtsX	6961.64	0.0553989	0.104802	0.528604	0.59708	0.839676
ACX60_18060	molecular chaperone GrpE	5293.07	0.055337	0.159942	0.345981	0.729357	0.896646
ACX60_08325	alpha/beta hydrolase	794.287	0.0552756	0.115305	0.479384	0.631665	0.854047
ACX60_02785	cytochrome C	127.157	0.0552388	0.14446	0.382382	0.702178	0.886789
ACX60_07395	hypothetical protein	11.3062	0.0551703	0.145469	0.379259	0.704495	NA
ACX60_07465	hypothetical protein	77.7677	0.0549081	0.157174	0.349346	0.726829	NA
ACX60_03475	peptidase	882.504	0.0548713	0.124132	0.44204	0.65846	0.869544
ACX60_02650	hypothetical protein	455.306	0.0548248	0.140649	0.389799	0.696685	0.884128
ACX60_10175	hypothetical protein	40.6162	0.0547762	0.161142	0.339924	0.733914	NA
ACX60_06275	phosphohistidine phosphatase	2335.42	0.0546872	0.126058	0.433826	0.664415	0.871239
ACX60_07080	5-carboxymethyl-2-hydroxymuconate isomerase	952.522	0.0543552	0.131364	0.413777	0.679038	0.874942
ACX60_02580	membrane protein	2006.02	0.0543472	0.153618	0.353782	0.723502	0.894061
ACX60_09905	heme-binding protein	1409.87	0.0542489	0.119433	0.45422	0.64967	0.863811
ACX60_12135	MerR family transcriptional regulator	526.594	0.0541474	0.13407	0.403874	0.686305	0.878947
ACX60_17120	preprotein translocase subunit SecA	215.979	0.0540984	0.141122	0.383344	0.701465	0.886789
ACX60_03180	protein tyrosine phosphatase	393.198	0.0539569	0.131729	0.409605	0.682096	0.876455
ACX60_08640	acetoacetate decarboxylase	358.83	0.0538321	0.124958	0.4308	0.666614	0.871308
ACX60_16945	DNA polymerase III subunit chi	736.355	0.0537749	0.123855	0.434177	0.66416	0.871239
ACX60_17510	acyl-CoA dehydrogenase	77.552	0.0531131	0.152829	0.347533	0.728191	NA
ACX60_12445	hypothetical protein	40.795	0.0528563	0.16217	0.325932	0.744476	NA
ACX60_15740	2-isopropylmalate synthase	8928.27	0.0527956	0.122752	0.430101	0.667122	0.871308
ACX60_02520	30S ribosomal protein S9	4510.19	0.0527028	0.159163	0.331124	0.740551	0.901424
ACX60_04940	thioesterase	478.308	0.0526718	0.116804	0.450942	0.652031	0.865464
ACX60_17460	invasion protein expression up-regulator SirB	466.399	0.0526622	0.119411	0.441016	0.659201	0.869582
ACX60_13655	Rieske (2Fe-2S) protein	24.7789	0.0526089	0.162371	0.324004	0.745935	NA
ACX60_16820	transcriptional regulator	62.328	0.0525591	0.159957	0.328583	0.742471	NA
ACX60_16160	50S ribosomal protein L31	407.33	0.0525281	0.128868	0.407611	0.683559	0.877971
ACX60_03930	RNA polymerase sigma factor RpoD	18642.2	0.0525016	0.120728	0.434873	0.663655	0.871239
ACX60_07860	hypothetical protein	491.412	0.0524123	0.118176	0.44351	0.657397	0.869544
ACX60_05805	tRNA-Asn	1.82831	0.0523367	0.0830918	0.629867	0.528782	NA
ACX60_14115	lipase	229.678	0.0522927	0.127656	0.409638	0.682072	0.876455
ACX60_09990	hypothetical protein	126.964	0.0522491	0.145825	0.358299	0.720119	0.891302
ACX60_02360	hypothetical protein	1628.88	0.0519793	0.102496	0.507132	0.612062	0.843831
ACX60_09340	transcriptional regulator	394.916	0.0519727	0.140645	0.36953	0.711733	0.889275
ACX60_03030	glycosyl transferase	1692.24	0.0519155	0.139783	0.371402	0.710338	0.889275
ACX60_10965	ubiquinol oxidase subunit II	3351.11	0.051897	0.106739	0.486205	0.626822	0.851572
ACX60_02765	hypothetical protein	445.709	0.0516783	0.122985	0.420201	0.674339	0.87337
ACX60_00300	dihydrodipicolinate synthase	12334.7	0.0515185	0.103445	0.498026	0.618465	0.847415
ACX60_02745	copper resistance protein CopC	387.264	0.0513156	0.13399	0.382981	0.701734	0.886789
ACX60_04505	competence protein	1565.51	0.0512615	0.12039	0.425796	0.670256	0.871526
ACX60_12045	pyrroline-5-carboxylate reductase	2572.35	0.0510722	0.131163	0.38938	0.696995	0.884128
ACX60_15560	acyl carrier protein	367.662	0.0510437	0.154872	0.329586	0.741713	0.901424
ACX60_17405	quercetin 2,3-dioxygenase	3983.21	0.0507039	0.111354	0.455339	0.648866	0.863482
ACX60_14255	3,4-dihydroxy-2-butanone 4-phosphate synthase	687.227	0.0502223	0.150891	0.332838	0.739257	0.900951
ACX60_09230	LysR family transcriptional regulator	825.297	0.0496865	0.106259	0.467597	0.640073	0.85846
ACX60_04330	TetR family transcriptional regulator	252.103	0.0496008	0.136929	0.362237	0.717175	0.891218
ACX60_13860	D-amino acid oxidase	1422.01	0.0495588	0.101608	0.487745	0.62573	0.851572
ACX60_00165	RND transporter	618.375	0.0494451	0.135722	0.364311	0.715626	0.890527
ACX60_02560	GTPase HflX	2050.81	0.049195	0.10381	0.473893	0.635576	0.856404
ACX60_09835	peroxidase	862.077	0.0490795	0.126448	0.388138	0.697914	0.88431
ACX60_07815	GntR family transcriptional regulator	673.15	0.0490792	0.122295	0.40132	0.688185	0.879536
ACX60_11670	hypothetical protein	2653.23	0.0488593	0.112341	0.434919	0.663621	0.871239
ACX60_10385	phosphoglycerate kinase	7637.21	0.0487286	0.149399	0.326164	0.7443	0.901424
ACX60_03345	5-hydroxymethyluracil DNA glycosylase	1291.76	0.0483063	0.113196	0.426749	0.669562	0.871322
ACX60_14505	1-aminocyclopropane-1-carboxylate deaminase	174.778	0.0482609	0.150398	0.320888	0.748295	0.90357
ACX60_11230	hypothetical protein	324.038	0.0482454	0.147599	0.326869	0.743767	0.901424
ACX60_12305	osmotically inducible protein C	2957.83	0.0482422	0.143836	0.335397	0.737326	0.900639
ACX60_15605	DNA-binding protein	3642.34	0.0479627	0.115986	0.413522	0.679224	0.874942
ACX60_11570	GNAT family acetyltransferase	1483.3	0.0479447	0.129201	0.371085	0.710574	0.889275
ACX60_06155	alpha/beta hydrolase	274.152	0.0479129	0.146492	0.327068	0.743617	0.901424
ACX60_08255	ribose 5-phosphate isomerase	2497.32	0.0476286	0.120673	0.394691	0.693071	0.883231
ACX60_14720	lysine transporter LysE	63.696	0.0475899	0.158851	0.299588	0.764491	NA
ACX60_06455	sodium:glutamate symporter	23357.7	0.0475635	0.103593	0.459137	0.646136	0.861514
ACX60_07650	lipoprotein	1563.29	0.0474481	0.125087	0.379319	0.704451	0.886789
ACX60_07960	3-hydroxyacyl-ACP dehydratase	1873.65	0.0474098	0.13195	0.359302	0.719369	0.891302
ACX60_17955	aliphatic sulfonates transport ATP-binding subunit	98.8659	0.0473684	0.151462	0.312741	0.754478	NA
ACX60_07685	lysozyme	29.9956	0.04685	0.162896	0.287608	0.773647	NA
ACX60_13390	lysyl-tRNA synthetase	6283.2	0.0467605	0.148757	0.314341	0.753262	0.906959
ACX60_05270	membrane protein	1183.65	0.0464916	0.137201	0.338858	0.734716	0.89896
ACX60_11085	LysR family transcriptional regulator	375.653	0.0464432	0.134991	0.344046	0.730811	0.896915
ACX60_04400	diaminopimelate decarboxylase	3478.08	0.0463158	0.114059	0.40607	0.684691	0.878288
ACX60_15425	DNA polymerase III subunit delta	1426.67	0.0461403	0.106399	0.433651	0.664542	0.871239
ACX60_15090	exopolyphosphatase	3227.87	0.0460586	0.099952	0.460807	0.644937	0.861514
ACX60_02840	integrase	1543.58	0.0460055	0.137046	0.335693	0.737102	0.900639
ACX60_08645	alpha/beta hydrolase	11164.2	0.0458141	0.113809	0.402554	0.687276	0.879536
ACX60_09040	TetR family transcriptional regulator	34.4991	0.0457644	0.162882	0.280967	0.778736	NA
ACX60_04625	ATP-dependent DNA helicase RuvA	709.409	0.045718	0.125555	0.364129	0.715762	0.890527
ACX60_02330	AraC family transcriptional regulator	152.153	0.0455298	0.14922	0.305119	0.760276	0.911377
ACX60_09980	hypothetical protein	2.70652	0.0455068	0.0935758	0.486309	0.626748	NA
ACX60_06315	bifunctional glyoxylate/hydroxypyruvate reductase B	5559.84	0.0452672	0.106735	0.424109	0.671486	0.871863
ACX60_10845	NADH dehydrogenase	981.979	0.0451237	0.122294	0.368977	0.712145	0.889275
ACX60_16685	antitermination protein NusG	4317.92	0.044756	0.143035	0.312903	0.754354	0.907217
ACX60_04605	colicin uptake protein TolQ	2378.7	0.0444307	0.143306	0.310041	0.756529	0.909127
ACX60_01985	ABC transporter permease	5749.5	0.0443822	0.111114	0.399428	0.689578	0.880227
ACX60_14825	quinolinate synthetase	3706.68	0.044176	0.115217	0.383415	0.701412	0.886789
ACX60_09960	hypothetical protein	5.06171	0.0441579	0.113193	0.390111	0.696454	NA
ACX60_12965	hypothetical protein	281.048	0.0440389	0.151039	0.291573	0.770613	0.915274
ACX60_03545	sodium:alanine symporter	5552.66	0.0440036	0.14043	0.31335	0.754015	0.907161
ACX60_13230	peptidase	26671.7	0.0440025	0.151423	0.290594	0.771362	0.915274
ACX60_09850	nucleoside-diphosphate sugar epimerase	865.352	0.0439087	0.119755	0.366656	0.713876	0.889975
ACX60_10170	hypothetical protein	30.6861	0.0438481	0.163157	0.268747	0.788124	NA
ACX60_13810	hypothetical protein	55.4211	0.0438295	0.163226	0.268521	0.788299	NA
ACX60_04390	amino acid transporter	14091.2	0.0437926	0.12686	0.345204	0.729941	0.896695
ACX60_17850	membrane protein	2080.97	0.0436148	0.129407	0.337035	0.736091	0.899924
ACX60_12080	peptidase S24	567.321	0.0434313	0.128318	0.338467	0.735012	0.89896
ACX60_16645	DNA transfer protein p32	234.276	0.0433157	0.14684	0.294986	0.768005	0.915107
ACX60_10560	biotin synthase	7454.44	0.0428647	0.115824	0.370083	0.711321	0.889275
ACX60_12900	arginine N-succinyltransferase	712.105	0.0426117	0.131571	0.32387	0.746037	0.902821
ACX60_03845	recombinase	4551.43	0.0423726	0.112974	0.375065	0.707612	0.889275
ACX60_00630	haloacid dehalogenase	1054.33	0.0420576	0.146293	0.287489	0.773738	0.9156
ACX60_05210	L-cystine transporter tcyP	2679.41	0.0420049	0.110629	0.37969	0.704176	0.886789
ACX60_15410	hypothetical protein	205.687	0.0417328	0.140325	0.297401	0.76616	0.91467
ACX60_11550	hemolysin	10441.6	0.041704	0.103022	0.404807	0.685619	0.878432
ACX60_12250	F420-dependent NADP oxidoreductase	947.25	0.0416722	0.119374	0.349089	0.727022	0.896622
ACX60_10000	lipoprotein	389.407	0.0415683	0.130588	0.318315	0.750246	0.904734
ACX60_01080	aldehyde-activating protein	972.22	0.041557	0.127183	0.326749	0.743858	0.901424
ACX60_15165	translation initiation factor IF-3	9322.17	0.0414234	0.141356	0.293043	0.769489	0.915274
ACX60_13995	hypothetical protein	1072.22	0.0412346	0.154725	0.266502	0.789853	0.921564
ACX60_10470	hypothetical protein	195.337	0.0411971	0.13642	0.301987	0.762662	0.91225
ACX60_09195	3-hydroxybutyrate dehydrogenase	2576.89	0.0411957	0.125786	0.327505	0.743286	0.901424
ACX60_00400	formimidoylglutamase	11265.3	0.0411936	0.118606	0.347314	0.728356	0.896646
ACX60_07165	mechanosensitive ion channel protein MscS	6625.87	0.0411725	0.12525	0.328722	0.742366	0.901424
ACX60_07850	fumarate hydratase	5112.88	0.0410842	0.121359	0.338534	0.734961	0.89896
ACX60_14205	tRNA-Gln	0.450366	0.0410328	0.0399456	1.02722	0.304319	NA
ACX60_02920	membrane protein	874.542	0.0409724	0.125909	0.325414	0.744868	0.901759
ACX60_13115	chemotaxis protein	903.402	0.0409423	0.114224	0.358438	0.720016	0.891302
ACX60_17255	peptidoglycan-binding protein LysM	646.697	0.0408422	0.118329	0.345158	0.729975	0.896695
ACX60_09545	HIT family hydrolase	3914.3	0.0407907	0.122147	0.333947	0.73842	0.900639
ACX60_03665	fatty acid desaturase	535.206	0.0406368	0.11143	0.364685	0.715347	0.890527
ACX60_08810	hydrolase	95.7591	0.0403663	0.151907	0.265731	0.790447	NA
ACX60_00995	membrane protein	127.686	0.0401502	0.139258	0.288315	0.773106	0.9156
ACX60_13725	membrane protein	671.755	0.0401274	0.127229	0.315397	0.752461	0.906346
ACX60_17150	endoribonuclease	2550.15	0.040126	0.10028	0.40014	0.689054	0.880049
ACX60_10190	hypothetical protein	16.3694	0.0399598	0.15621	0.255808	0.798099	NA
ACX60_01065	quercetin 2,3-dioxygenase	338.105	0.0397768	0.139795	0.284538	0.775998	0.916175
ACX60_14700	flavin reductase	1523.45	0.0396824	0.14229	0.278884	0.780334	0.916708
ACX60_00680	hydroxyisourate hydrolase	57.4747	0.0394745	0.160224	0.246371	0.805395	NA
ACX60_10900	GntR family transcriptional regulator	479.105	0.0394325	0.114966	0.342994	0.731603	0.896915
ACX60_16780	porphobilinogen deaminase	1506.85	0.0392857	0.100151	0.392266	0.694862	0.884058
ACX60_02710	hypothetical protein	64.766	0.0389104	0.157887	0.246445	0.805338	NA
ACX60_00805	peptidase M23	3944.55	0.0388873	0.114604	0.33932	0.734369	0.89896
ACX60_12795	p-hydroxycinnamoyl CoA hydratase/lyase	133.051	0.03882	0.145407	0.266976	0.789488	0.921564
ACX60_02200	50S ribosomal protein L36	1082.68	0.0384152	0.153422	0.25039	0.802286	0.925163
ACX60_10810	Na+:H+ dicarboxylate symporter	5088.39	0.0383052	0.129591	0.295585	0.767547	0.915064
ACX60_09440	SAM-dependent methyltransferase	1536.68	0.0382887	0.159169	0.240554	0.809901	0.925174
ACX60_17465	BolA family transcriptional regulator	791.55	0.0380626	0.109258	0.348373	0.72756	0.896646
ACX60_08335	internalin	6039.88	0.037983	0.129761	0.292715	0.76974	0.915274
ACX60_04945	alanine acetyltransferase	324.954	0.0378286	0.138389	0.27335	0.784584	0.91861
ACX60_14285	ACP S-malonyltransferase	7878.56	0.037771	0.125024	0.30211	0.762568	0.91225
ACX60_10710	methionine transporter	109.4	0.0377304	0.149247	0.252804	0.80042	NA
ACX60_09300	sulfonate ABC transporter ATP-binding protein	110.028	0.0376484	0.145087	0.259489	0.795258	NA
ACX60_03290	fimbrial biogenesis protein FimT	2639	0.0374669	0.104374	0.358969	0.719619	0.891302
ACX60_00020	DNA gyrase subunit B	15244.9	0.0374106	0.0991576	0.377284	0.705963	0.888254
ACX60_05010	phenylacetic acid degradation protein	302.33	0.03734	0.134053	0.278547	0.780592	0.916708
ACX60_04445	glycosyl transferase family 2	73.9327	0.0372797	0.156546	0.238139	0.811773	NA
ACX60_13925	membrane protein	7172.83	0.0372465	0.100823	0.369425	0.711811	0.889275
ACX60_17040	transposase	16217.7	0.0370156	0.123123	0.300641	0.763688	0.913125
ACX60_15290	NAD(P) transhydrogenase subunit alpha	601.33	0.0368557	0.139217	0.264736	0.791213	0.922189
ACX60_10180	hypothetical protein	71.9937	0.0367325	0.160168	0.229337	0.818607	NA
ACX60_15145	50S ribosomal protein L35	18678.5	0.0367107	0.154908	0.236983	0.81267	0.925865
ACX60_13890	ATP-dependent dsDNA exonuclease	2019.46	0.0365711	0.110059	0.332288	0.739672	0.901102
ACX60_04285	hypothetical protein	239.841	0.0365232	0.154457	0.236462	0.813074	0.925865
ACX60_01200	isoprenoid biosynthesis protein	268.822	0.036464	0.132835	0.274505	0.783697	0.918434
ACX60_14245	GDYXXLXY protein	1136.43	0.036188	0.129333	0.279804	0.779628	0.916708
ACX60_12630	hypothetical protein	4.50595	0.0361415	0.109111	0.331235	0.740467	NA
ACX60_05665	ABC transporter	500.764	0.0359055	0.128844	0.278674	0.780495	0.916708
ACX60_00790	cell division protein FtsZ	22412.2	0.035779	0.106901	0.334692	0.737858	0.900639
ACX60_02100	50S ribosomal protein L4	10020.8	0.0357588	0.153648	0.232732	0.81597	0.92664
ACX60_06405	acyl-CoA dehydrogenase	464.895	0.0353168	0.159239	0.221785	0.824481	0.930789
ACX60_13055	diguanylate cyclase	369.046	0.0350813	0.119247	0.29419	0.768613	0.915274
ACX60_03410	nodulation protein NolG	5560.02	0.0349237	0.114078	0.306138	0.7595	0.910929
ACX60_05535	epoxide hydrolase	68.1941	0.0348888	0.153511	0.227272	0.820212	NA
ACX60_17765	UDP-galactose phosphate transferase	4124.95	0.034854	0.0997572	0.349388	0.726798	0.896622
ACX60_18055	LysR family transcriptional regulator	366.204	0.0348343	0.128788	0.270477	0.786793	0.919459
ACX60_08715	3-hydroxyacyl-CoA dehydrogenase	427.729	0.0347577	0.142392	0.244098	0.807155	0.925163
ACX60_17930	N-acetylglutamate synthase	983.531	0.0347516	0.108348	0.320742	0.748406	0.90357
ACX60_11395	hypothetical protein	480.492	0.0345418	0.129852	0.26601	0.790232	0.921564
ACX60_14535	ferredoxin-NADP reductase	872.905	0.0343282	0.112905	0.304045	0.761093	0.911772
ACX60_06290	dihydroorotate dehydrogenase	3106.4	0.0342711	0.125108	0.273931	0.784137	0.918434
ACX60_10155	hypothetical protein	52.4906	0.0342596	0.15789	0.216983	0.828221	NA
ACX60_12740	4-hydroxyacetophenone monooxygenase	262.212	0.0341535	0.13649	0.250227	0.802412	0.925163
ACX60_17940	sulfonate ABC transporter substrate-binding protein	82.1961	0.0340785	0.150754	0.226054	0.821159	NA
ACX60_04470	transporter	2521.03	0.0337854	0.113394	0.297946	0.765744	0.91467
ACX60_16155	ABC transporter	1926.24	0.0337353	0.124424	0.271131	0.78629	0.919227
ACX60_01470	peptide signal protein	15756.6	0.0336041	0.135557	0.247896	0.804215	0.925163
ACX60_17495	RND transporter	812.612	0.0335882	0.114848	0.292457	0.769937	0.915274
ACX60_03750	lipid A phosphoethanolamine transferase	829.124	0.0335099	0.130535	0.256713	0.797401	0.925163
ACX60_10105	hypothetical protein	204.061	0.0333402	0.134144	0.24854	0.803717	0.925163
ACX60_03310	lysine transporter	2138.69	0.0333066	0.151867	0.219314	0.826405	0.930789
ACX60_08685	transcriptional regulator	454.436	0.0328032	0.124725	0.263005	0.792547	0.92257
ACX60_12405	hypothetical protein	161.733	0.0327617	0.13901	0.235678	0.813683	0.925865
ACX60_03005	lipopolysaccharide biosynthesis protein	1548.73	0.0326879	0.112087	0.29163	0.77057	0.915274
ACX60_10345	cobalamin biosynthesis protein CobQ	1709.08	0.0325313	0.114126	0.285046	0.775609	0.916064
ACX60_12905	acetylornithine aminotransferase	663.736	0.0323249	0.12909	0.250405	0.802274	0.925163
ACX60_13715	hypothetical protein	2873.78	0.0323127	0.159584	0.202482	0.83954	0.934685
ACX60_07235	RDD family protein	368.896	0.0322401	0.143956	0.223958	0.82279	0.930789
ACX60_03280	glyoxalase	3118.97	0.0319935	0.141345	0.22635	0.820929	0.930328
ACX60_07320	thioesterase	601.008	0.0317817	0.121419	0.261753	0.793512	0.923131
ACX60_00960	choline transporter	30128.3	0.0317244	0.0995644	0.318632	0.750006	0.904734
ACX60_05870	4-carboxymuconolactone decarboxylase	568.726	0.0317066	0.120284	0.263597	0.792091	0.922518
ACX60_08300	peroxidase	1233.31	0.0316893	0.112775	0.280995	0.778714	0.916708
ACX60_08700	transcriptional regulator	284.939	0.0316451	0.125253	0.252649	0.80054	0.925163
ACX60_13845	hemolysin D	914.085	0.0316353	0.115472	0.273965	0.784112	0.918434
ACX60_02015	DNA mismatch repair protein MutT	1241.52	0.0314513	0.123538	0.254587	0.799042	0.925163
ACX60_10315	3-deoxy-manno-octulosonate cytidylyltransferase	1029.78	0.0313618	0.123384	0.25418	0.799357	0.925163
ACX60_03925	hypothetical protein	4049.13	0.0312408	0.13351	0.233996	0.814988	0.925865
ACX60_04600	biopolymer transporter TolR	566.217	0.0312289	0.144194	0.216576	0.828539	0.931424
ACX60_15540	acyltransferase	382	0.0311407	0.125787	0.247566	0.80447	0.925163
ACX60_07750	histidine kinase	23.2634	0.0310738	0.159698	0.194579	0.845723	NA
ACX60_04745	multidrug transporter MatE	565.749	0.0309814	0.114272	0.271121	0.786298	0.919227
ACX60_13740	BetI family transcriptional regulator	2488.62	0.0307059	0.123284	0.249068	0.803309	0.925163
ACX60_09020	hypothetical protein	141.65	0.0304221	0.140771	0.216111	0.828902	0.931424
ACX60_05810	tRNA-Asn	0.94006	0.0300341	0.058879	0.510098	0.609983	NA
ACX60_01290	1-(5-phosphoribosyl)-5-[(5-phosphoribosylamino)methylideneamino] imidazole-4-carboxamide isomerase	4353.45	0.0299392	0.127484	0.234847	0.814327	0.925865
ACX60_17030	protein TniQ	487.531	0.0298641	0.125668	0.237644	0.812157	0.925865
ACX60_01270	membrane protein	1424.44	0.0297627	0.116565	0.255331	0.798467	0.925163
ACX60_01610	regulatory or redox protein complexing with Bfr in iron storage and mobility (BFD)	141.646	0.0297619	0.163239	0.182321	0.855331	0.94132
ACX60_06945	hypothetical protein	284.528	0.029646	0.144859	0.204654	0.837842	0.934685
ACX60_12505	phage protein F-like protein	335.561	0.0294825	0.125996	0.233996	0.814988	0.925865
ACX60_08405	protocatechuate 3,4-dioxygenase	177.93	0.0294786	0.154864	0.190352	0.849034	0.93839
ACX60_11040	MFS transporter	413.312	0.0294674	0.117447	0.2509	0.801892	0.925163
ACX60_01310	imidazoleglycerol-phosphate dehydratase	2435.66	0.0293771	0.114717	0.256082	0.797887	0.925163
ACX60_06410	LmbE protein	220.07	0.0291404	0.162614	0.1792	0.857781	0.942676
ACX60_05880	lipoyl synthase	5809.91	0.0290851	0.0984533	0.29542	0.767673	0.915064
ACX60_08495	MarR family transcriptional regulator	1583.12	0.0290686	0.150334	0.19336	0.846677	0.937792
ACX60_09915	energy transducer TonB	122.683	0.0290637	0.152603	0.190454	0.848954	0.93839
ACX60_00350	aromatic amino acid transporter	563.728	0.0287914	0.142006	0.202749	0.839332	0.934685
ACX60_05925	hypothetical protein	106.574	0.0285032	0.147169	0.193676	0.84643	NA
ACX60_16865	hypothetical protein	189.064	0.0284209	0.140411	0.202413	0.839594	0.934685
ACX60_08735	long-chain fatty acid--CoA ligase	308.581	0.028265	0.122142	0.231411	0.816996	0.92701
ACX60_00900	hypothetical protein	946.034	0.0281987	0.128339	0.219721	0.826089	0.930789
ACX60_06985	hydrolase	1113.89	0.0281313	0.138846	0.202608	0.839442	0.934685
ACX60_11210	hypothetical protein	1845.98	0.0280389	0.151212	0.185428	0.852893	0.939475
ACX60_05460	lysine 2,3-aminomutase	1917.29	0.0279823	0.119142	0.234866	0.814313	0.925865
ACX60_07720	hypothetical protein	3605.8	0.0279122	0.110423	0.252776	0.800441	0.925163
ACX60_11875	TetR family transcriptional regulator	21.9385	0.0267014	0.157911	0.169091	0.865725	NA
ACX60_16845	molecular chaperone DnaK	10332.9	0.0265671	0.114931	0.231156	0.817193	0.92701
ACX60_05445	50S ribosomal protein L31	8408.27	0.0263535	0.149586	0.176176	0.860156	0.943279
ACX60_12805	feruloyl-CoA synthase	466.062	0.0260519	0.124982	0.208446	0.834881	0.934078
ACX60_07895	TetR family transcriptional regulator	754.482	0.0260333	0.13325	0.195372	0.845102	0.937053
ACX60_00240	peptidase M23	272.458	0.0259481	0.132567	0.195736	0.844817	0.937053
ACX60_05350	phosphate ABC transporter ATP-binding protein	1608.1	0.0259114	0.121255	0.213693	0.830787	0.932214
ACX60_00190	dihydrodipicolinate reductase	2953.71	0.0257008	0.103219	0.248994	0.803365	0.925163
ACX60_01755	hypothetical protein	418.871	0.0255718	0.141177	0.181132	0.856264	0.941388
ACX60_17920	hypothetical protein	1422.89	0.0255328	0.128677	0.198426	0.842711	0.936547
ACX60_01520	penicillin-binding protein	14092.6	0.0253426	0.103135	0.245722	0.805897	0.925163
ACX60_15755	Sel1 repeat protein	9510.21	0.025212	0.13105	0.192385	0.847441	0.937968
ACX60_07215	ABC transporter ATPase	332.752	0.0251395	0.126685	0.19844	0.842701	0.936547
ACX60_10230	membrane protein	3538.34	0.02513	0.111825	0.224726	0.822193	0.930789
ACX60_16240	acyltransferase	6357.01	0.0251209	0.105247	0.238685	0.81135	0.925865
ACX60_17170	MerR family transcriptional regulator	308.81	0.0250641	0.152658	0.164184	0.869586	0.945815
ACX60_12595	Cro/Cl family transcriptional regulator	33.5967	0.0249511	0.163218	0.152869	0.878501	NA
ACX60_09885	peptide ABC transporter permease	1450.72	0.0243443	0.124489	0.195554	0.844959	0.937053
ACX60_00275	ATPase AAA	2266.88	0.0242189	0.110198	0.219777	0.826045	0.930789
ACX60_15215	transporter	591.845	0.0237297	0.123292	0.192468	0.847376	0.937968
ACX60_02185	50S ribosomal protein L30	288.972	0.0236974	0.16122	0.146989	0.883141	0.951973
ACX60_03245	AraC family transcriptional regulator	5036.15	0.0236814	0.110699	0.213927	0.830604	0.932214
ACX60_13690	polysaccharide deacetylase	2616.03	0.0236701	0.107948	0.219274	0.826436	0.930789
ACX60_07675	bacteriophage protein	752.672	0.0236318	0.127158	0.185847	0.852565	0.939475
ACX60_16445	triosephosphate isomerase	3192.06	0.0235957	0.143685	0.164219	0.869559	0.945815
ACX60_16040	LysR family transcriptional regulator	674.423	0.0235757	0.120218	0.196108	0.844526	0.937053
ACX60_16340	hypothetical protein	933.762	0.0235613	0.107372	0.219437	0.82631	0.930789
ACX60_10895	transcriptional regulator	760.174	0.0235255	0.111471	0.211047	0.832851	0.933011
ACX60_06205	transcriptional regulator	1091.84	0.0234383	0.108418	0.216185	0.828844	0.931424
ACX60_03900	NADPH-dependent FMN reductase	659.614	0.023424	0.123359	0.189885	0.849399	0.938459
ACX60_06415	methyltransferase	169.961	0.023292	0.162645	0.143207	0.886126	0.952959
ACX60_02805	iron transporter FeoB	1245.62	0.0229197	0.108835	0.210592	0.833206	0.933011
ACX60_03505	tRNA-Val	55.7097	0.022867	0.159897	0.143011	0.886281	NA
ACX60_01680	16S rRNA processing protein RimM	5422.3	0.0227642	0.15437	0.147465	0.882765	0.951973
ACX60_03715	hypothetical protein	230.746	0.0227432	0.138691	0.163985	0.869743	0.945815
ACX60_16525	DNA methylase	334.657	0.0225378	0.136402	0.16523	0.868763	0.945815
ACX60_06365	tRNA-Trp	1901.59	0.0222837	0.112389	0.198273	0.842832	0.936547
ACX60_07385	hypothetical protein	16.9749	0.0222304	0.158864	0.139933	0.888713	NA
ACX60_01295	exonuclease	353.673	0.0222216	0.127421	0.174395	0.861555	0.94431
ACX60_08125	hypothetical protein	366.04	0.0222183	0.154152	0.144133	0.885396	0.952959
ACX60_07555	hypothetical protein	71.6515	0.0221858	0.151481	0.14646	0.883558	NA
ACX60_07205	hypothetical protein	339.494	0.0220791	0.155132	0.142324	0.886824	0.952959
ACX60_10775	protein-PII uridylyltransferase	5984.37	0.0219185	0.110034	0.199197	0.842108	0.936547
ACX60_05115	hypothetical protein	3881.3	0.0217139	0.11316	0.191887	0.847831	0.938064
ACX60_08230	peptidase M16	6979.67	0.0216881	0.110455	0.196353	0.844334	0.937053
ACX60_05055	membrane protein	2998.74	0.0213128	0.101213	0.210573	0.833221	0.933011
ACX60_06180	RNA 3'-phosphate cyclase	628.336	0.0212201	0.131622	0.16122	0.87192	0.946796
ACX60_11980	3-deoxy-D-manno-octulosonate 8-phosphate phosphatase	1565.09	0.0211811	0.104614	0.202468	0.839551	0.934685
ACX60_01135	TetR family transcriptional regulator	18.8361	0.0210905	0.159753	0.132019	0.894969	NA
ACX60_13440	peptidase S54	587.571	0.0209866	0.1133	0.185231	0.853048	0.939475
ACX60_04950	elongation factor 4	5953.5	0.020791	0.138928	0.149654	0.881038	0.951973
ACX60_10860	LysR family transcriptional regulator	231.1	0.0207285	0.133088	0.15575	0.87623	0.950137
ACX60_14635	histidine kinase	12523	0.0205908	0.131822	0.156202	0.875874	0.95009
ACX60_14870	ribulose-phosphate 3-epimerase	1582.73	0.0205108	0.145895	0.140586	0.888197	0.953773
ACX60_02555	membrane protein	381.921	0.0205017	0.121552	0.168666	0.866059	0.944817
ACX60_13360	citrate transporter	14946	0.0202965	0.119442	0.169929	0.865066	0.944817
ACX60_17675	3-oxoacyl-ACP synthase	138.213	0.0202326	0.148457	0.136286	0.891596	0.954027
ACX60_03620	septum formation inhibitor Maf	365.692	0.0202216	0.133054	0.15198	0.879202	0.951037
ACX60_07340	UDP-N-acetylenolpyruvoylglucosamine reductase	960.448	0.0201995	0.135185	0.149421	0.881221	0.951973
ACX60_07830	DsrH like protein	91.6065	0.0201966	0.150219	0.134448	0.893048	NA
ACX60_02485	acetyl-CoA carboxylase	744.848	0.0200221	0.128099	0.156302	0.875795	0.95009
ACX60_13695	peptidylprolyl isomerase	447.635	0.0199729	0.123442	0.1618	0.871463	0.946632
ACX60_13355	membrane protein	5968.63	0.0196508	0.116572	0.168572	0.866133	0.944817
ACX60_15845	TonB-dependent receptor	1167.32	0.0192996	0.151054	0.127767	0.898334	0.956675
ACX60_08055	universal stress protein	1410.24	0.0192921	0.155114	0.124374	0.901019	0.957537
ACX60_16360	oxidoreductase	1725.51	0.0192892	0.116376	0.165749	0.868355	0.945815
ACX60_16480	hypothetical protein	3225.6	0.0192751	0.108363	0.177874	0.858822	0.943121
ACX60_04370	erythronate-4-phosphate dehydrogenase	526.268	0.0192325	0.116502	0.165083	0.868879	0.945815
ACX60_06025	transcriptional regulator	443.794	0.0192269	0.125737	0.152913	0.878467	0.951037
ACX60_04850	ATPase	234.007	0.01919	0.128966	0.148799	0.881712	0.951973
ACX60_01795	hypothetical protein	798.391	0.0190649	0.118578	0.160779	0.872267	0.946841
ACX60_16725	anthranilate synthase	3247	0.0190454	0.102764	0.185332	0.852969	0.939475
ACX60_00540	TetR family transcriptional regulator	349.883	0.0188864	0.13122	0.14393	0.885556	0.952959
ACX60_08635	aldehyde dehydrogenase	244.232	0.0183301	0.136815	0.133977	0.893421	0.954027
ACX60_08115	methionine aminopeptidase	1923.74	0.0182992	0.111335	0.164362	0.869447	0.945815
ACX60_12665	hypothetical protein	2825.61	0.0182806	0.132296	0.138179	0.890099	0.954027
ACX60_02345	tryptophan repressor-binding protein	624.149	0.0181196	0.12297	0.14735	0.882856	0.951973
ACX60_07590	hypothetical protein	29.9088	0.0180283	0.163237	0.110442	0.912059	NA
ACX60_06590	mutlidrug resistance protein	353.495	0.0179729	0.132443	0.135703	0.892056	0.954027
ACX60_11895	diguanylate phosphodiesterase	701.02	0.0178225	0.124439	0.143223	0.886114	0.952959
ACX60_18125	hypothetical protein	449.419	0.0178106	0.139795	0.127405	0.89862	0.956675
ACX60_13210	hypothetical protein	477.212	0.0176504	0.139989	0.126084	0.899665	0.95713
ACX60_00065	anhydro-N-acetylmuramic acid kinase	1871.24	0.017648	0.115815	0.152381	0.878886	0.951037
ACX60_13980	septum site-determining protein MinC	6637.62	0.0176407	0.119494	0.147629	0.882636	0.951973
ACX60_13885	ATP-dependent dsDNA exonuclease	662.625	0.0175616	0.115229	0.152406	0.878867	0.951037
ACX60_17285	AraC family transcriptional regulator	479.32	0.0172364	0.131294	0.13128	0.895553	0.955155
ACX60_04265	hypothetical protein	482.268	0.01722	0.145834	0.118079	0.906005	0.959263
ACX60_09800	cobalamin	578.2	0.0170873	0.123013	0.138906	0.889524	0.954027
ACX60_06515	glycine/betaine ABC transporter	1846.29	0.0168058	0.123776	0.135776	0.891999	0.954027
ACX60_07560	hypothetical protein	39.3641	0.0168005	0.162675	0.103276	0.917744	NA
ACX60_12870	AraC family transcriptional regulator	275.468	0.0167771	0.139582	0.120195	0.904329	0.958493
ACX60_13720	acyl-CoA thioester hydrolase	1899.72	0.0165633	0.110082	0.150463	0.880399	0.951973
ACX60_06265	nitroreductase	2010.31	0.016402	0.142314	0.115252	0.908245	0.96065
ACX60_02835	acetyltransferase	1811.33	0.0163892	0.129432	0.126624	0.899238	0.957005
ACX60_18160	thiol:disulfide interchange protein	580.382	0.0163159	0.12549	0.130017	0.896553	0.955788
ACX60_13260	endonuclease III	706.946	0.0162949	0.121338	0.134293	0.893171	0.954027
ACX60_16595	hypothetical protein	592.968	0.0161014	0.150475	0.107004	0.914786	0.963556
ACX60_02595	16S ribosomal RNA	0.493495	0.0160357	0.043901	0.36527	0.71491	NA
ACX60_15005	16S ribosomal RNA	0.499497	0.0160195	0.04388	0.365076	0.715055	NA
ACX60_03425	pilus assembly protein PilG	779.752	0.0159992	0.124473	0.128535	0.897725	0.95638
ACX60_07665	hypothetical protein	45.0998	0.015828	0.16055	0.0985862	0.921467	NA
ACX60_18045	hypothetical protein	1514.32	0.0157472	0.149716	0.10518	0.916233	0.963556
ACX60_05245	thiamine-phosphate pyrophosphorylase	500.141	0.0156675	0.125324	0.125016	0.900511	0.957372
ACX60_13190	hypothetical protein	2244.28	0.0156575	0.109739	0.142679	0.886543	0.952959
ACX60_05095	membrane protein	1303.15	0.015531	0.113629	0.136682	0.891282	0.954027
ACX60_13905	twitching motility protein PilT	209.615	0.0149368	0.137624	0.108533	0.913573	0.963556
ACX60_03010	glycosyl transferase	1827.65	0.0148101	0.104413	0.141842	0.887205	0.953037
ACX60_09985	hypothetical protein	101.807	0.014787	0.148636	0.099485	0.920753	NA
ACX60_16235	magnesium transporter	4227.15	0.0145949	0.108223	0.134859	0.892723	0.954027
ACX60_08900	AraC family transcriptional regulator	214.552	0.0145134	0.147621	0.0983152	0.921682	0.966612
ACX60_00955	ion channel	1050.76	0.0145121	0.130169	0.111487	0.91123	0.961837
ACX60_11745	HxlR family transcriptional regulator	318.815	0.0144661	0.151225	0.0956599	0.923791	0.967186
ACX60_11795	acetyl-CoA carboxylase	9002.13	0.0144366	0.146222	0.0987313	0.921352	0.966592
ACX60_08690	beta-lactamase	650.314	0.0144087	0.129722	0.111074	0.911558	0.961855
ACX60_02890	phosphopantothenoylcysteine decarboxylase	1770.3	0.0141568	0.114223	0.12394	0.901363	0.957537
ACX60_05580	serine dehydratase	126.079	0.014027	0.159705	0.0878309	0.930011	0.971802
ACX60_11520	(2Fe-2S)-binding protein	2.74609	0.0140042	0.0963447	0.145355	0.884431	NA
ACX60_11500	ketoglutarate semialdehyde dehydrogenase	230.372	0.0139144	0.13437	0.103553	0.917524	0.963556
ACX60_08400	4-carboxymuconolactone decarboxylase	36.9491	0.0138129	0.162824	0.0848334	0.932394	NA
ACX60_02760	transcriptional regulator	447.925	0.0136781	0.114195	0.119779	0.904659	0.958493
ACX60_09065	hypothetical protein	1342.9	0.0136322	0.136555	0.0998294	0.92048	0.966005
ACX60_07880	2-C-methyl-D-erythritol 2,4-cyclodiphosphate synthase	1073.06	0.0135421	0.11808	0.114686	0.908694	0.960797
ACX60_08270	N-acetyl-gamma-glutamyl-phosphate reductase	3381.38	0.0134358	0.118509	0.113374	0.909734	0.961548
ACX60_04385	DNA repair protein RadA	1382.46	0.0130609	0.104415	0.125087	0.900455	0.957372
ACX60_11645	type VI secretion protein	1808.46	0.0129348	0.107172	0.120692	0.903935	0.958493
ACX60_14270	peptidoglycan-binding protein LysM	88980.6	0.0128492	0.104252	0.123251	0.901908	0.957537
ACX60_17005	sulfate transporter	2579.57	0.0127737	0.147691	0.0864891	0.931078	0.972187
ACX60_15590	hypothetical protein	2012.49	0.0126905	0.122449	0.103639	0.917456	0.963556
ACX60_02470	TetR family transcriptional regulator	183.225	0.0126049	0.144155	0.0874394	0.930322	0.971802
ACX60_07690	hypothetical protein	98.7562	0.0126021	0.146325	0.0861238	0.931368	NA
ACX60_06020	RND transporter	86.667	0.0122766	0.150803	0.081408	0.935117	NA
ACX60_12520	hypothetical protein	8.76311	0.0122601	0.141331	0.0867477	0.930872	NA
ACX60_16530	cysteine methyltransferase	299.052	0.0121674	0.14155	0.0859583	0.9315	0.9723
ACX60_15865	50S ribosomal protein L28	4681.91	0.0121343	0.151348	0.0801749	0.936098	0.973449
ACX60_06785	glycine zipper	150.435	0.0117032	0.148495	0.0788121	0.937182	0.973449
ACX60_14905	DNA mismatch repair protein MutT	680.115	0.0112903	0.147758	0.0764106	0.939092	0.973817
ACX60_10450	NAD-dependent deacetylase	460.21	0.0112517	0.128513	0.0875526	0.930232	0.971802
ACX60_00895	transporter	2558.32	0.0112449	0.121765	0.0923495	0.92642	0.969284
ACX60_03340	peptidylprolyl isomerase	764.459	0.0112255	0.117134	0.0958348	0.923652	0.967186
ACX60_14340	adenosylmethionine-8-amino-7-oxononanoate aminotransferase	640.156	0.0111665	0.139899	0.0798185	0.936382	0.973449
ACX60_11095	rhodanese	43.5293	0.0111215	0.161862	0.0687098	0.945221	NA
ACX60_04610	thioesterase	581.792	0.0109418	0.138358	0.0790832	0.936966	0.973449
ACX60_01055	LysR family transcriptional regulator	653.72	0.0108821	0.132746	0.0819769	0.934665	0.973449
ACX60_05400	hypothetical protein	9733	0.0106291	0.137218	0.0774618	0.938256	0.973449
ACX60_10130	DNA helicase	35.6633	0.010561	0.163044	0.0647737	0.948354	NA
ACX60_08245	potassium transporter TrkA	1357.81	0.0104711	0.127641	0.0820351	0.934619	0.973449
ACX60_06665	transcriptional regulator	1627.91	0.010381	0.127853	0.0811949	0.935287	0.973449
ACX60_05610	iron ABC transporter permease	65.9079	0.0103751	0.155897	0.0665511	0.946939	NA
ACX60_12710	TetR family transcriptional regulator	571.793	0.0103367	0.133193	0.0776073	0.93814	0.973449
ACX60_14220	tRNA-Gln	97.8424	0.0101296	0.153219	0.066112	0.947289	NA
ACX60_11100	serine acetyltransferase	72.0267	0.00980495	0.1523	0.064379	0.948668	NA
ACX60_02460	hypothetical protein	1240.43	0.00978943	0.123287	0.0794033	0.936712	0.973449
ACX60_06430	blue light sensor protein	366.592	0.00973576	0.141593	0.068759	0.945181	0.976945
ACX60_16640	translation elongation factor P	965.182	0.00945989	0.114856	0.0823629	0.934358	0.973449
ACX60_16730	phosphoglycolate phosphatase	822.284	0.00923529	0.113741	0.0811957	0.935286	0.973449
ACX60_07765	nitrate reductase	99.2013	0.00896271	0.160672	0.0557826	0.955515	NA
ACX60_00845	inosine-5-monophosphate dehydrogenase	12664.2	0.00890663	0.118021	0.0754663	0.939844	0.974117
ACX60_14250	membrane protein	3628.32	0.00886694	0.143194	0.0619227	0.950624	0.979805
ACX60_07425	hypothetical protein	2556.63	0.00871227	0.111003	0.0784865	0.937441	0.973449
ACX60_00930	LuxR family transcriptional regulator	1074.88	0.00865551	0.129021	0.0670858	0.946513	0.977107
ACX60_03060	hypothetical protein	306.39	0.00859625	0.155341	0.0553379	0.955869	0.982509
ACX60_11680	type VI secretion protein	161.923	0.00859558	0.144527	0.0594741	0.952575	0.98075
ACX60_00220	GntR family transcriptional regulator	483.265	0.00854901	0.138294	0.0618176	0.950708	0.979805
ACX60_13545	LysR family transcriptional regulator	262.075	0.00851473	0.131535	0.0647334	0.948386	0.978063
ACX60_07645	hypothetical protein	463.615	0.00848263	0.138597	0.0612038	0.951197	0.979932
ACX60_13105	lytic murein transglycosylase	28934.2	0.00846309	0.10773	0.0785581	0.937384	0.973449
ACX60_10360	phosphotransferase	1787.49	0.00831644	0.121034	0.0687116	0.945219	0.976945
ACX60_11760	urea carboxylase	13.6785	0.00811852	0.148397	0.054708	0.956371	NA
ACX60_16490	DNA strand exchange inhibitor protein	3352.93	0.00802949	0.102689	0.078192	0.937675	0.973449
ACX60_05695	membrane protein	199.225	0.00800197	0.146609	0.0545802	0.956473	0.982804
ACX60_16190	DNA gyrase inhibitor	729.422	0.00781724	0.118309	0.0660748	0.947318	0.977612
ACX60_10820	DNA polymerase III subunit alpha	4782.31	0.00762606	0.103891	0.0734044	0.941484	0.975344
ACX60_10880	hypothetical protein	66.4806	0.00735291	0.162407	0.0452745	0.963889	NA
ACX60_03490	tRNA-Asp	244.589	0.00694229	0.152402	0.0455525	0.963667	0.985945
ACX60_15140	50S ribosomal protein L20	11876	0.00681972	0.155224	0.0439347	0.964956	0.986938
ACX60_16905	response regulator	1563.15	0.00680803	0.136829	0.0497556	0.960317	0.984142
ACX60_13185	Xaa-Pro aminopeptidase	4119.79	0.00668904	0.0986373	0.0678145	0.945933	0.977107
ACX60_12925	GntR family transcriptional regulator	459.642	0.00665276	0.125007	0.053219	0.957557	0.983266
ACX60_05835	2', 3'-cyclic nucleotide 2'-phosphodiesterase	2993.17	0.0064805	0.114974	0.0563648	0.955051	0.982008
ACX60_16180	flavoprotein	281.497	0.00615964	0.153621	0.0400964	0.968016	0.988146
ACX60_18005	5S ribosomal RNA	0.172812	0.00607444	0.0259637	0.23396	0.815016	NA
ACX60_16735	hypothetical protein	3549.96	0.00604036	0.107199	0.0563474	0.955065	0.982008
ACX60_01215	potassium transporter Kup	9151.7	0.00587057	0.114488	0.0512768	0.959105	0.983778
ACX60_06465	GntR family transcriptional regulator	167.69	0.00584849	0.136498	0.0428466	0.965824	0.987499
ACX60_01690	50S ribosomal protein L19	9995.31	0.00582992	0.160282	0.0363728	0.970985	0.988535
ACX60_17350	DNA repair protein	1215.4	0.00533179	0.109664	0.0486194	0.961223	0.984745
ACX60_13435	peptidoglycan transglycosylase	1167.73	0.00516996	0.112879	0.0458008	0.963469	0.985945
ACX60_10125	hypothetical protein	5.1397	0.00512106	0.115022	0.0445226	0.964488	NA
ACX60_05640	enterobactin synthase subunit E	142.114	0.00488917	0.140275	0.0348542	0.972196	0.989118
ACX60_11295	3-methylcrotonyl-CoA carboxylase	14985.4	0.00471522	0.116727	0.0403952	0.967778	0.988146
ACX60_08235	phospholipase	2310.9	0.00448099	0.124914	0.0358725	0.971384	0.988616
ACX60_17995	flavoprotein	4014.06	0.00440378	0.114836	0.0383484	0.96941	0.988146
ACX60_13180	ubiquinone biosynthesis protein UbiH	2239.84	0.00429337	0.105806	0.0405776	0.967633	0.988146
ACX60_04685	peptide synthetase	602.632	0.00414142	0.127037	0.0326	0.973994	0.989971
ACX60_01180	NAD(P)H oxidoreductase	145.943	0.00409958	0.135219	0.030318	0.975813	0.990521
ACX60_16950	hypothetical protein	2052.11	0.00409394	0.121316	0.0337462	0.97308	0.989691
ACX60_17160	hypothetical protein	1190.3	0.00397954	0.153664	0.0258976	0.979339	0.991846
ACX60_01635	4-hydroxy-3-methylbut-2-enyl diphosphate reductase	2455.17	0.00392826	0.103072	0.038112	0.969598	0.988146
ACX60_08190	membrane protein	34.5807	0.0035192	0.162958	0.0215957	0.98277	NA
ACX60_10075	hypothetical protein	9.91288	0.00349526	0.140486	0.0248797	0.980151	NA
ACX60_05655	hypothetical protein	1.00789	0.00336295	0.0599466	0.0560991	0.955263	NA
ACX60_14100	dioxygenase	384.735	0.00328853	0.121108	0.0271538	0.978337	0.991846
ACX60_00545	short-chain dehydrogenase	1150.3	0.00283024	0.105976	0.0267063	0.978694	0.991846
ACX60_17060	GntR family transcriptional regulator	225.837	0.00235718	0.135674	0.0173738	0.986138	0.995132
ACX60_16510	hypothetical protein	5.54581	0.00233729	0.118837	0.019668	0.984308	NA
ACX60_10955	hypothetical protein	902.838	0.00230384	0.151064	0.0152507	0.987832	0.995931
ACX60_10725	ABC transporter permease	111.584	0.0022875	0.144294	0.015853	0.987352	NA
ACX60_11050	negative transcriptional regulator	68.3439	0.00213512	0.154498	0.0138197	0.988974	NA
ACX60_01550	shikimate kinase	1739.38	0.00208008	0.104233	0.019956	0.984078	0.994051
ACX60_16215	hypothetical protein	1654.8	0.00158489	0.104941	0.0151027	0.98795	0.995931
ACX60_16175	aldehyde-activating protein	2360.55	0.00155838	0.10569	0.0147448	0.988236	0.995931
ACX60_04520	hydrolase	3819.36	0.0015006	0.104444	0.0143675	0.988537	0.995931
ACX60_16005	hypothetical protein	1348.84	0.00131254	0.134207	0.00977996	0.992197	0.997995
ACX60_16810	RND transporter	1111.5	0.0013047	0.126739	0.0102944	0.991786	0.997907
ACX60_08575	beta-ketoadipyl CoA thiolase	419.092	0.00112775	0.121813	0.009258	0.992613	0.99809
ACX60_06500	protein CsuD	250.586	0.000913948	0.125937	0.00725718	0.99421	0.998336
ACX60_02715	molecular chaperone DnaJ	425.09	0.000662838	0.122653	0.00540417	0.995688	0.998912
ACX60_07530	hypothetical protein	23.0625	0.000459234	0.161224	0.00284843	0.997727	NA
ACX60_09050	hypothetical protein	3993.17	0.000369639	0.104756	0.00352858	0.997185	0.999672
ACX60_14030	metal-dependent hydrolase	347.171	0.000342694	0.138266	0.00247851	0.998022	0.999672
ACX60_16290	MerR family transcriptional regulator	1375.63	0.000193175	0.148421	0.00130153	0.998962	0.999672
ACX60_06065	GntR family transcriptional regulator	270.59	0.000141137	0.145685	0.000968783	0.999227	0.999672
ACX60_16000	translation initiation factor IF-1	1360.39	-6.4887e-05	0.157707	-0.000411441	0.999672	0.999672
ACX60_04915	hypothetical protein	1516.47	-8.39258e-05	0.138976	-0.000603887	0.999518	0.999672
ACX60_00095	5S ribosomal RNA	0.323584	-9.30557e-05	0.0362773	-0.00256512	0.997953	NA
ACX60_12210	methyltransferase	504.353	-0.000109493	0.135015	-0.000810968	0.999353	0.999672
ACX60_06010	RND transporter	158.892	-0.000178082	0.141808	-0.0012558	0.998998	0.999672
ACX60_08220	sugar kinase	2672.63	-0.000250302	0.118595	-0.00211057	0.998316	0.999672
ACX60_14985	5S ribosomal RNA	0.697198	-0.000361556	0.0488435	-0.00740235	0.994094	NA
ACX60_00150	uracil transporter	2508.43	-0.00039796	0.135578	-0.00293529	0.997658	0.999672
ACX60_17200	5S ribosomal RNA	0.632029	-0.000674273	0.0507694	-0.0132811	0.989404	NA
ACX60_12490	hypothetical protein	1.66749	-0.000712426	0.0799027	-0.00891618	0.992886	NA
ACX60_00055	iron--sulfur cluster insertion protein ErpA	1131.11	-0.000784523	0.137264	-0.00571542	0.99544	0.998912
ACX60_16495	hypothetical protein	5034.87	-0.000865054	0.124779	-0.00693268	0.994469	0.998336
ACX60_00455	thiamine-monophosphate kinase	1087.69	-0.00089684	0.127083	-0.00705711	0.994369	0.998336
ACX60_01330	acetyltransferase	590.319	-0.000953109	0.115936	-0.00822101	0.993441	0.998274
ACX60_18030	peptidylprolyl isomerase	2977.81	-0.00101443	0.115568	-0.00877774	0.992996	0.998152
ACX60_04230	protease HtpX	33200.2	-0.00120312	0.0952157	-0.0126358	0.989918	0.996481
ACX60_15235	23S rRNA methyltransferase	3120.84	-0.00135701	0.108791	-0.0124736	0.990048	0.996481
ACX60_12525	hypothetical protein	25.5846	-0.00148244	0.162795	-0.00910613	0.992734	NA
ACX60_06950	transcriptional regulator	911.861	-0.00170619	0.123945	-0.0137657	0.989017	0.99609
ACX60_01260	serine kinase	1112.25	-0.00203751	0.111073	-0.0183439	0.985364	0.994676
ACX60_15800	prolipoprotein diacylglyceryl transferase	3260.45	-0.00219515	0.1134	-0.0193577	0.984556	0.994183
ACX60_02180	30S ribosomal protein S5	6739.6	-0.0022203	0.152712	-0.0145391	0.9884	0.995931
ACX60_07535	phage terminase, large subunit	72.8522	-0.00222949	0.15371	-0.0145045	0.988427	NA
ACX60_02475	terpene utilization protein AtuA	564.959	-0.00259315	0.130153	-0.0199238	0.984104	0.994051
ACX60_15250	chemotaxis protein CheY	4411.22	-0.00264084	0.110658	-0.0238648	0.98096	0.991846
ACX60_02535	ribosomal RNA small subunit methyltransferase A	1320.18	-0.0027351	0.114415	-0.023905	0.980928	0.991846
ACX60_16860	UDP-N-acetylmuramoyl-L-alanyl-D-glutamate synthetase	3398.24	-0.00276168	0.112417	-0.0245664	0.980401	0.991846
ACX60_14265	hydrogenase	1071.16	-0.0029053	0.11606	-0.0250327	0.980029	0.991846
ACX60_01025	branched-chain amino acid ABC transporter permease	172.622	-0.00321554	0.144758	-0.0222132	0.982278	0.992854
ACX60_05385	NUDIX hydrolase	1222.78	-0.00331046	0.13735	-0.0241023	0.980771	0.991846
ACX60_04215	glycerophosphodiester phosphodiesterase	320.252	-0.00331279	0.132109	-0.0250761	0.979994	0.991846
ACX60_12555	hypothetical protein	0.616889	-0.00341838	0.0439117	-0.0778468	0.93795	NA
ACX60_07660	bacteriophage protein	38.5127	-0.00350552	0.162929	-0.0215156	0.982834	NA
ACX60_08130	glutaredoxin	6513.7	-0.00351113	0.127487	-0.027541	0.978028	0.991846
ACX60_10235	integration host factor	4461.68	-0.00352891	0.10806	-0.0326569	0.973948	0.989971
ACX60_01510	hypothetical protein	125.004	-0.00364771	0.141864	-0.0257128	0.979486	0.991846
ACX60_06440	threonine transporter	80.2763	-0.00370645	0.156733	-0.0236481	0.981133	NA
ACX60_04985	pyridoxine 5'-phosphate synthase	1305.49	-0.00407153	0.132055	-0.0308321	0.975403	0.990429
ACX60_07755	hypothetical protein	3.73973	-0.0041139	0.107186	-0.0383808	0.969384	NA
ACX60_02570	phospholipase	2398.27	-0.00413428	0.108285	-0.0381796	0.969544	0.988146
ACX60_10080	hypothetical protein	0.629127	-0.00424942	0.0477273	-0.0890352	0.929054	NA
ACX60_12140	ATPase	1940.23	-0.00427809	0.134297	-0.0318554	0.974587	0.99025
ACX60_03485	tRNA-Asp	451.906	-0.00429673	0.154829	-0.0277514	0.97786	0.991846
ACX60_04315	hypothetical protein	760.977	-0.00452043	0.145114	-0.0311509	0.975149	0.990429
ACX60_15945	lysine transporter LysE	1178.94	-0.00457891	0.115774	-0.0395503	0.968452	0.988146
ACX60_17090	membrane protein	958.351	-0.00473983	0.127101	-0.037292	0.970252	0.988146
ACX60_02550	rhamnonate dehydratase	1306.8	-0.0047433	0.118712	-0.0399565	0.968128	0.988146
ACX60_01185	restriction endonuclease PvuRts1I	374.327	-0.00492376	0.129418	-0.0380453	0.969652	0.988146
ACX60_03710	geranyl transferase	1695.91	-0.0049737	0.119758	-0.0415311	0.966872	0.988146
ACX60_17480	phosphopantetheine-protein transferase	162.683	-0.00570828	0.153234	-0.037252	0.970284	0.988146
ACX60_15515	FAD-dependent oxidoreductase	586.147	-0.00593226	0.127797	-0.0464194	0.962976	0.985889
ACX60_03535	nitrobenzoate reductase	1398.04	-0.0059564	0.102698	-0.0579992	0.953749	0.981633
ACX60_09645	nicotinate-nucleotide--dimethylbenzimidazole phosphoribosyltransferase	763.399	-0.00627398	0.120502	-0.0520654	0.958477	0.983778
ACX60_16470	membrane protein	542.815	-0.00628857	0.122438	-0.0513613	0.959038	0.983778
ACX60_15935	SlyX protein	541.816	-0.00655021	0.129854	-0.0504427	0.95977	0.983907
ACX60_15315	hypothetical protein	2193.19	-0.00658556	0.129133	-0.0509984	0.959327	0.983778
ACX60_12365	DNA polymerase V	196.093	-0.00672001	0.144728	-0.046432	0.962966	0.985889
ACX60_15890	RNA-binding protein	13.9592	-0.00681214	0.150213	-0.0453499	0.963828	NA
ACX60_12840	ketoglutarate semialdehyde dehydrogenase	361.984	-0.00706039	0.13088	-0.0539454	0.956979	0.982997
ACX60_03150	metal-dependent hydrolase	707.198	-0.00728414	0.128594	-0.0566444	0.954828	0.982008
ACX60_09955	lysozyme	21.7948	-0.00758547	0.159638	-0.0475166	0.962101	NA
ACX60_10690	glutathione S-transferase	3517.58	-0.007687	0.108712	-0.0707099	0.943629	0.976733
ACX60_09280	TonB-dependent receptor	902.727	-0.00854476	0.14038	-0.060869	0.951464	0.979932
ACX60_17825	membrane protein	7392.22	-0.00869466	0.129168	-0.067313	0.946333	0.977107
ACX60_08450	beta-lactamase	382.651	-0.00879576	0.135015	-0.0651466	0.948057	0.978049
ACX60_15505	3-oxoacyl-ACP synthase	749.053	-0.00881171	0.1156	-0.0762257	0.93924	0.973817
ACX60_03625	ribonuclease G	2964.17	-0.00897715	0.12848	-0.0698718	0.944296	0.976945
ACX60_17145	DNA polymerase IV	429.669	-0.00996158	0.136111	-0.0731873	0.941657	0.975344
ACX60_03465	hypothetical protein	401.054	-0.00997183	0.118317	-0.0842808	0.932833	0.973036
ACX60_14125	tartrate dehydrogenase	149.68	-0.0104285	0.145045	-0.0718986	0.942683	0.97608
ACX60_02910	queuine tRNA-ribosyltransferase	1621.96	-0.0104448	0.152541	-0.0684719	0.94541	0.976945
ACX60_18180	membrane protein insertase	22315.7	-0.0107552	0.138275	-0.0777814	0.938002	0.973449
ACX60_12975	2,4-dichlorophenol 6-monooxygenase	711.913	-0.0107902	0.111724	-0.0965799	0.92306	0.967186
ACX60_12950	hypothetical protein	1123.24	-0.0110136	0.104693	-0.105198	0.916218	0.963556
ACX60_10950	monooxygenase	393.858	-0.0110437	0.126433	-0.0873481	0.930395	0.971802
ACX60_02115	30S ribosomal protein S19	4655.86	-0.0111462	0.160268	-0.0695473	0.944554	0.976945
ACX60_17035	transposase	415.787	-0.0116702	0.121913	-0.0957253	0.923739	0.967186
ACX60_15285	NAD(P) transhydrogenase subunit alpha	85.4451	-0.011737	0.154931	-0.075756	0.939613	NA
ACX60_13635	glyoxalase	61.9461	-0.0118577	0.155063	-0.0764699	0.939045	NA
ACX60_14515	hypothetical protein	970.234	-0.0118721	0.106139	-0.111855	0.910939	0.961837
ACX60_17505	acyl carrier protein	5.00199	-0.0124154	0.115117	-0.10785	0.914115	NA
ACX60_14140	tRNA-Met	12.4964	-0.0124279	0.150823	-0.0824007	0.934328	NA
ACX60_12025	membrane protein	298.872	-0.0125406	0.142063	-0.0882743	0.929659	0.971802
ACX60_14260	hydrolase	2974.02	-0.0127235	0.12152	-0.104702	0.916612	0.963556
ACX60_07400	hypothetical protein	8.31365	-0.0128014	0.135078	-0.0947708	0.924497	NA
ACX60_06840	molybdopterin biosynthesis protein	1106.01	-0.0128524	0.110891	-0.115902	0.90773	0.960433
ACX60_11710	nitrate ABC transporter permease	85.9116	-0.0128595	0.150058	-0.0856969	0.931707	NA
ACX60_04245	SCP-2 sterol transfer family protein	30934.2	-0.0130511	0.129471	-0.100803	0.919707	0.965521
ACX60_17605	membrane protein	167.075	-0.0131606	0.14023	-0.0938502	0.925228	0.968364
ACX60_06035	histidine ABC transporter permease	37.1117	-0.013423	0.162895	-0.0824028	0.934326	NA
ACX60_16275	heat shock protein Hsp33	2746.63	-0.0136315	0.126941	-0.107385	0.914484	0.963556
ACX60_02300	hydrolase	597.162	-0.0136316	0.159993	-0.085201	0.932102	0.9726
ACX60_10145	hypothetical protein	10.0097	-0.0141901	0.128449	-0.110473	0.912034	NA
ACX60_05510	metal-dependent hydrolase	82.3978	-0.0142771	0.151131	-0.094468	0.924737	NA
ACX60_12935	putrescine/spermidine ABC transporter	218.075	-0.0143298	0.13269	-0.107995	0.914	0.963556
ACX60_07975	recombinase RecX	395.089	-0.0143868	0.136212	-0.105621	0.915883	0.963556
ACX60_01340	histidine kinase	8822.32	-0.0144619	0.134701	-0.107363	0.914501	0.963556
ACX60_12645	hypothetical protein	38.663	-0.0144775	0.163218	-0.0887008	0.92932	NA
ACX60_14495	MFS transporter	1394.86	-0.0146709	0.141444	-0.103722	0.91739	0.963556
ACX60_16010	hypothetical protein	340.741	-0.0147108	0.130177	-0.113006	0.910026	0.961548
ACX60_09030	toxin HipA	415.177	-0.0147341	0.122954	-0.119835	0.904614	0.958493
ACX60_12290	protein disaggregation chaperone	25509.6	-0.0148197	0.151488	-0.0978275	0.922069	0.966691
ACX60_01325	tRNA-Phe	4.97133	-0.014828	0.107564	-0.137852	0.890357	NA
ACX60_17630	hypothetical protein	198.786	-0.0148588	0.142433	-0.104321	0.916914	0.963556
ACX60_17485	UDP-glucose 4-epimerase	451.684	-0.0149873	0.128588	-0.116552	0.907215	0.960216
ACX60_10220	membrane protein	1497.18	-0.015071	0.141615	-0.106423	0.915247	0.963556
ACX60_02810	iron transporter	18.3094	-0.0153157	0.149602	-0.102376	0.918458	NA
ACX60_14625	diguanylate cyclase	811.513	-0.0154951	0.1159	-0.133694	0.893644	0.954027
ACX60_14455	hypothetical protein	396.25	-0.0156616	0.139853	-0.111986	0.910834	0.961837
ACX60_05785	4-hydroxybenzoate polyprenyltransferase	1017.29	-0.0160356	0.112325	-0.14276	0.886479	0.952959
ACX60_08120	LysR family transcriptional regulator	1895.48	-0.0162723	0.11808	-0.137808	0.890392	0.954027
ACX60_07520	hypothetical protein	2.4314	-0.016432	0.0919514	-0.178703	0.858171	NA
ACX60_16900	D-alanyl-D-alanine endopeptidase	15340.5	-0.0167196	0.124414	-0.134387	0.893096	0.954027
ACX60_05380	tRNA 2-thiouridylase	1873.13	-0.0167866	0.138168	-0.121495	0.903299	0.958363
ACX60_12690	cyclohexanone monooxygenase	340.25	-0.0170827	0.138644	-0.123213	0.901938	0.957537
ACX60_06125	penicillin-binding protein	14338.6	-0.0173261	0.0976386	-0.177451	0.859154	0.943121
ACX60_17070	dihydrodipicolinate synthase	329.147	-0.0175709	0.143006	-0.122868	0.902212	0.957537
ACX60_08850	hemolysin D	365.592	-0.0176032	0.136505	-0.128956	0.897392	0.956354
ACX60_06795	LuxR family transcriptional regulator	249.309	-0.0176345	0.149304	-0.118112	0.905979	0.959263
ACX60_17140	lysozyme	430.744	-0.0181151	0.122144	-0.148309	0.882099	0.951973
ACX60_13550	hypothetical protein	355.891	-0.0181346	0.124173	-0.146042	0.883888	0.952447
ACX60_07185	hypothetical protein	238.632	-0.0184056	0.140332	-0.131157	0.895651	0.955155
ACX60_06525	phosphohydrolase	347.408	-0.0184703	0.134637	-0.137186	0.890884	0.954027
ACX60_09825	transcription-repair coupling factor	4603.47	-0.0185052	0.108088	-0.171205	0.864063	0.944817
ACX60_17455	cobalamin biosynthesis protein CobQ	2022.84	-0.0186836	0.101792	-0.183546	0.85437	0.940596
ACX60_06990	DNA mismatch repair protein	3127.14	-0.0187702	0.105113	-0.178571	0.858275	0.942885
ACX60_09755	AraC family transcriptional regulator	776.013	-0.0189567	0.112176	-0.168991	0.865804	0.944817
ACX60_16145	monooxygenase	193.797	-0.0189889	0.136445	-0.139169	0.889316	0.954027
ACX60_04990	tRNA hydroxylase	1017.86	-0.0189897	0.142479	-0.133281	0.893971	0.954027
ACX60_00305	nicotinamidase	901.129	-0.0190613	0.110739	-0.172128	0.863337	0.944817
ACX60_00285	hypothetical protein	1882.32	-0.0191073	0.116986	-0.163331	0.870258	0.945986
ACX60_00230	DNA-3-methyladenine glycosidase	579.416	-0.0193786	0.119364	-0.162349	0.871031	0.946494
ACX60_09295	photosystem I reaction center subunit VIII	125.41	-0.019424	0.139359	-0.139382	0.889148	0.954027
ACX60_17100	long-chain fatty acid--CoA ligase	12345.3	-0.0195027	0.118979	-0.163918	0.869796	0.945815
ACX60_17045	transposase	5074.54	-0.0197659	0.113741	-0.17378	0.862038	0.94434
ACX60_05165	D-alanyl-D-alanine carboxypeptidase	2636	-0.0199487	0.134915	-0.147861	0.882452	0.951973
ACX60_00990	hypothetical protein	151.284	-0.0201738	0.151371	-0.133274	0.893977	0.954027
ACX60_05650	histidine decarboxylase	125.958	-0.0203249	0.151198	-0.134426	0.893066	0.954027
ACX60_06970	acetyltransferase	648.067	-0.0204317	0.119741	-0.170631	0.864514	0.944817
ACX60_04740	side tail fiber protein	390.485	-0.020641	0.116528	-0.177134	0.859403	0.943121
ACX60_09000	GH3 auxin-responsive promoter	182.415	-0.021095	0.147878	-0.142651	0.886566	0.952959
ACX60_12370	DNA polymerase	210.779	-0.0213149	0.138616	-0.15377	0.877791	0.951037
ACX60_06350	hypothetical protein	1938.85	-0.0214	0.112249	-0.190648	0.848801	0.93839
ACX60_15530	4-hydroxybenzoyl-CoA thioesterase	158.383	-0.0215204	0.138512	-0.155369	0.876531	0.950137
ACX60_14380	chromosome segregation protein SMC	4444.5	-0.0215929	0.126068	-0.17128	0.864004	0.944817
ACX60_01415	cation transporter	2517.7	-0.0218491	0.128823	-0.169605	0.865321	0.944817
ACX60_16295	magnesium transporter	1861.95	-0.0219174	0.115958	-0.189012	0.850083	0.93888
ACX60_10150	Cro/Cl family transcriptional regulator	3496.01	-0.0219974	0.100797	-0.218236	0.827246	0.931253
ACX60_00710	thiol:disulfide interchange protein	4859.95	-0.0220482	0.100431	-0.219536	0.826233	0.930789
ACX60_17385	arginine--tRNA ligase	8625.37	-0.0220899	0.113405	-0.194787	0.84556	0.937225
ACX60_08535	Vanillate O-demethylase oxidoreductase	65.0374	-0.0222347	0.155156	-0.143305	0.886049	NA
ACX60_14395	BirA protein	1081.58	-0.0223719	0.132335	-0.169056	0.865753	0.944817
ACX60_11525	D-amino acid oxidase	90.7088	-0.0225354	0.153151	-0.147145	0.883017	NA
ACX60_11975	lipopolysaccharide export system protein LptC	2035.11	-0.0226451	0.110722	-0.204523	0.837945	0.934685
ACX60_07230	hypothetical protein	2.09957	-0.0228742	0.0828281	-0.276165	0.782422	NA
ACX60_16985	nitrogen regulatory protein P-II 1	2363.72	-0.0231518	0.107653	-0.215058	0.829722	0.932008
ACX60_11870	4-hydroxybenzoate transporter	300.957	-0.0232225	0.123677	-0.187767	0.85106	0.939289
ACX60_02780	hypothetical protein	854.063	-0.0233247	0.13753	-0.169597	0.865327	0.944817
ACX60_04675	peptide synthetase	239.707	-0.0234215	0.12931	-0.181128	0.856267	0.941388
ACX60_03865	50S ribosomal protein L27	2498.78	-0.0234289	0.153993	-0.152143	0.879075	0.951037
ACX60_00675	uracil permease	355.66	-0.0237021	0.13606	-0.174203	0.861706	0.94431
ACX60_17770	amylovoran biosynthesis protein AmsE	4431.54	-0.0239539	0.107536	-0.222752	0.823728	0.930789
ACX60_13425	cell division protein	61.8786	-0.0240647	0.156298	-0.153967	0.877636	NA
ACX60_12660	ribonuclease HII	788.436	-0.0242027	0.14023	-0.172593	0.862971	0.944817
ACX60_17105	DNA topoisomerase IV subunit A	6176.77	-0.0242194	0.0998607	-0.242532	0.808368	0.925163
ACX60_11155	LuxR family transcriptional regulator	71.259	-0.0243537	0.155649	-0.156465	0.875666	NA
ACX60_12460	hypothetical protein	7.10315	-0.0244868	0.128847	-0.190045	0.849274	NA
ACX60_16370	DNA helicase	1703.42	-0.0248271	0.102997	-0.241048	0.809518	0.925163
ACX60_02855	FAD-dependent cmnm(5)s(2)U34 oxidoreductase	919.792	-0.0249074	0.123094	-0.202344	0.839648	0.934685
ACX60_11300	2-isopropylmalate synthase	6858.29	-0.0249802	0.119701	-0.208688	0.834692	0.934078
ACX60_05155	peptidylprolyl isomerase	17835.5	-0.0250023	0.133088	-0.187864	0.850984	0.939289
ACX60_02430	16S ribosomal RNA	0.351573	-0.0250741	0.0369601	-0.67841	0.497512	NA
ACX60_13090	ABC transporter permease	556.842	-0.0251394	0.113633	-0.221233	0.824911	0.930789
ACX60_07825	sulfite reductase	279.521	-0.0253586	0.135778	-0.186764	0.851845	0.939475
ACX60_03555	threonine dehydratase	2123.16	-0.0254141	0.0981937	-0.258816	0.795777	0.924725
ACX60_00725	hypothetical protein	9102.72	-0.0258153	0.117797	-0.21915	0.826533	0.930789
ACX60_10790	AraC family transcriptional regulator	1029.15	-0.0259103	0.143087	-0.181081	0.856304	0.941388
ACX60_13975	preprotein translocase subunit SecA	2697.2	-0.0259748	0.126178	-0.205858	0.836902	0.934685
ACX60_15365	hypothetical protein	1616.03	-0.026026	0.105573	-0.246522	0.805278	0.925163
ACX60_07375	integrase	546.818	-0.0260564	0.113976	-0.228613	0.81917	0.928912
ACX60_13835	gamma-glutamyltransferase	5692.23	-0.026258	0.128331	-0.204612	0.837875	0.934685
ACX60_08135	acetylornithine aminotransferase	1729.2	-0.0262876	0.123387	-0.21305	0.831288	0.932415
ACX60_02655	hypothetical protein	54.5594	-0.0263737	0.158187	-0.166725	0.867586	NA
ACX60_06685	peptidase	1407.77	-0.0264061	0.104977	-0.251543	0.801394	0.925163
ACX60_13325	urease subunit gamma	112.817	-0.0264847	0.143708	-0.184296	0.853781	NA
ACX60_12145	heavy metal transporter	658.742	-0.0266398	0.114656	-0.232345	0.81627	0.926641
ACX60_01205	AraC family transcriptional regulator	53.5137	-0.0266821	0.161438	-0.165277	0.868726	NA
ACX60_17780	beta-carotene 15,15'-monooxygenase	2561.09	-0.0266839	0.151314	-0.176348	0.86002	0.943279
ACX60_02885	hypothetical protein	207.281	-0.0266961	0.128838	-0.207207	0.835848	0.934579
ACX60_03430	chemotaxis protein CheY	745.739	-0.0266973	0.126562	-0.210943	0.832932	0.933011
ACX60_06865	potassium-transporting ATPase subunit B	188.325	-0.0270618	0.139676	-0.193746	0.846375	0.937792
ACX60_17590	alanine racemase	10397.7	-0.0271118	0.1617	-0.167667	0.866846	0.945261
ACX60_01620	RelA/SpoT family protein	6966.45	-0.0272573	0.115042	-0.236934	0.812708	0.925865
ACX60_05990	hypothetical protein	78.369	-0.0273219	0.154364	-0.176996	0.859511	NA
ACX60_17610	ligand-gated channel protein	412.881	-0.027381	0.123062	-0.222498	0.823926	0.930789
ACX60_12235	nuclease	147.24	-0.0275798	0.148049	-0.186288	0.852219	0.939475
ACX60_08825	calcium-binding protein	175.634	-0.0276016	0.138227	-0.199683	0.841729	0.936547
ACX60_08410	protocatechuate 3,4-dioxygenase	100.231	-0.0276398	0.161059	-0.171613	0.863742	NA
ACX60_02505	hypothetical protein	6855.03	-0.0276643	0.122282	-0.226234	0.821019	0.930328
ACX60_15520	acyl-sn-glycerol-3-phosphate acyltransferase	1719.85	-0.027718	0.102031	-0.271663	0.785881	0.919227
ACX60_03840	phosphatidylglycerophosphatase	3173.81	-0.0280771	0.11109	-0.252741	0.800468	0.925163
ACX60_08315	membrane protein	111.365	-0.0282201	0.144429	-0.195391	0.845087	NA
ACX60_14715	LysR family transcriptional regulator	160.54	-0.0285255	0.13816	-0.206468	0.836425	0.934685
ACX60_05960	rod shape-determining protein RodA	1192.15	-0.0290606	0.148387	-0.195843	0.844733	0.937053
ACX60_10390	hypothetical protein	785.577	-0.0291756	0.120067	-0.242994	0.80801	0.925163
ACX60_11535	GntR family transcriptional regulator	1117.56	-0.0292137	0.116572	-0.250607	0.802118	0.925163
ACX60_16455	type II secretion system protein F	367.962	-0.0292647	0.11954	-0.244811	0.806603	0.925163
ACX60_06425	DNA-binding protein	942.462	-0.0293412	0.135512	-0.216521	0.828581	0.931424
ACX60_02610	23S ribosomal RNA	2.09937	-0.0295767	0.0812939	-0.363824	0.71599	NA
ACX60_00940	histidine kinase	4799.99	-0.0296503	0.117271	-0.252835	0.800396	0.925163
ACX60_07600	prophage PSSB64-02	76.73	-0.0302643	0.153611	-0.19702	0.843812	NA
ACX60_11640	type VI secretion protein	244.803	-0.030284	0.125009	-0.242254	0.808583	0.925163
ACX60_01575	metal-dependent hydrolase	138.562	-0.0303293	0.141948	-0.213665	0.830808	0.932214
ACX60_09565	hypothetical protein	3136.6	-0.030347	0.123862	-0.245007	0.806451	0.925163
ACX60_08950	NUDIX hydrolase	436.199	-0.030379	0.124909	-0.24321	0.807843	0.925163
ACX60_13515	nuclease PIN	5281.18	-0.0304221	0.13791	-0.220593	0.825409	0.930789
ACX60_07310	DNA polymerase III subunits gamma and tau	4058.56	-0.0305425	0.107717	-0.283543	0.77676	0.916708
ACX60_03100	selenoprotein O and cysteine-containing protein	1424.22	-0.0305508	0.117012	-0.261091	0.794023	0.923379
ACX60_09025	phosphohydrolase	284.864	-0.030744	0.1416	-0.217118	0.828116	0.931424
ACX60_13900	twitching motility protein PilT	182.471	-0.0307729	0.138705	-0.221858	0.824425	0.930789
ACX60_13255	iron-sulfur protein	373.452	-0.0312202	0.152718	-0.20443	0.838017	0.934685
ACX60_17280	MFS transporter	712.383	-0.0313022	0.112136	-0.279145	0.780134	0.916708
ACX60_00750	ligand-gated channel protein	162.8	-0.031336	0.139812	-0.22413	0.822656	0.930789
ACX60_12110	multidrug transporter MatE	237.921	-0.0315279	0.133774	-0.23568	0.813681	0.925865
ACX60_09220	hypothetical protein	596.507	-0.0315863	0.12904	-0.244779	0.806628	0.925163
ACX60_08100	membrane protein	3811.55	-0.0316845	0.116581	-0.27178	0.785791	0.919227
ACX60_10020	hypothetical protein	52.3727	-0.0317368	0.162073	-0.195818	0.844753	NA
ACX60_05275	TetR family transcriptional regulator	1469.49	-0.0320649	0.154829	-0.207099	0.835932	0.934579
ACX60_13195	hypothetical protein	3746.12	-0.0321165	0.128183	-0.250551	0.802161	0.925163
ACX60_13940	GNAT family acetyltransferase	84.1929	-0.0321922	0.151444	-0.212568	0.831664	NA
ACX60_04235	transglycosylase	1303.36	-0.0323481	0.126901	-0.254907	0.798795	0.925163
ACX60_04360	formate dehydrogenase	625.694	-0.0323769	0.129905	-0.249236	0.803178	0.925163
ACX60_16695	tRNA-Trp	95.8748	-0.0323803	0.153084	-0.21152	0.832481	NA
ACX60_11810	LamB/YcsF family protein	7516.58	-0.0325009	0.109917	-0.295686	0.76747	0.915064
[truncated: 1,587 more rows]
